# Supplementary material for: Cell-specific regulation of gene expression using splicing-dependent frameshifting
Source: Nat Commun. 2022 Oct 1;13:5773. doi: 10.1038/s41467-022-33523-2 (PMC9526712; doi:10.1038/s41467-022-33523-2)
Supplement: Supplementary file 6 — Source Data [file 41467_2022_33523_MOESM6_ESM.xlsx]

## Sheet: Fig 1f
HEK293_Neuron						HEK293_Photoreceptor						HepG2_Neuron						HepG2_Photoreceptor						N2A_Neuron						N2A_Photoreceptor
Object #	Ch1_Mean_Int	Ch2_Mean_Int	Max	log(ratio)		Object #	Ch1_Mean_Int	Ch2_Mean_Int	Max	log(ratio)		Object #	Ch1_Mean_Int	Ch2_Mean_Int	Max	log(ratio)		Object #	Ch1_Mean_Int	Ch2_Mean_Int	Max	log(ratio)		Object #	Ch1_Mean_Int	Ch2_Mean_Int	Max	log(ratio)		Object #	Ch1_Mean_Int	Ch2_Mean_Int	Max	log(ratio)
142	0.00379641	0.593742	0.593742	-2.19422		2058	0.0130515	0.609559	0.609559	-1.66936		7	0.00237439	0.117808	0.117808	-1.69562		3	0.00368438	0.151542	0.151542	-1.61417		39	0.133645	0.539932	0.539932	-0.606387		4654	0.00046771	0.598129	0.598129	-3.10682
1322	0.00199874	0.536091	0.536091	-2.42848		3734	0.0154869	0.605982	0.605982	-1.5925		358	0.00322581	0.11358	0.11358	-1.54666		9	0.00356047	0.14226	0.14226	-1.60158		870	0.0704916	0.530069	0.530069	-0.876194		4077	0.0108485	0.591974	0.591974	-1.73693
85	0.00337977	0.52709	0.52709	-2.193		1851	0.0100068	0.583029	0.583029	-1.7654		8	0.00210985	0.104655	0.104655	-1.69551		112	0.00573831	0.13993	0.13993	-1.38713		2913	0.0769231	0.523529	0.523529	-0.832884		1811	0.00483938	0.58106	0.58106	-2.07943
349	0.00459893	0.515651	0.515651	-2.0497		989	0.014184	0.582168	0.582168	-1.61325		308	0.0030585	0.102365	0.102365	-1.52464		145	0.006078	0.136968	0.136968	-1.35286		2656	0.264572	0.520924	0.520924	-0.294231		4321	0.00446247	0.566915	0.566915	-2.10394
1378	0.0021836	0.513547	0.513547	-2.37141		4075	0.00794985	0.582073	0.582073	-1.86462		5	0.0039288	0.100297	0.100297	-1.40703		1	0.0019659	0.134367	0.134367	-1.83473		1391	0.0582863	0.517701	0.517701	-0.948512		4178	0.00343137	0.564668	0.564668	-2.21633
1332	0.00237118	0.506749	0.506749	-2.32983		940	0.00458624	0.578132	0.578132	-2.10057		134	0.00626442	0.0999027	0.0999027	-1.2027		122	0.0068537	0.134057	0.134057	-1.29137		1939	0.227948	0.516598	0.516598	-0.355316		3109	0.00953895	0.56407	0.56407	-1.77183
2663	0.0143717	0.501159	0.501159	-1.54247		2379	0.0144294	0.575013	0.575013	-1.60043		204	0.00165723	0.0987694	0.0987694	-1.77524		36	0.00207199	0.131115	0.131115	-1.80126		1874	0.156891	0.515175	0.515175	-0.516356		3877	0.00799282	0.563449	0.563449	-1.84815
682	0.0081391	0.497151	0.497151	-1.78591		4826	0.00827887	0.572272	0.572272	-1.83963		60	0.000608828	0.0985317	0.0985317	-2.20908		171	0.00317318	0.130723	0.130723	-1.61486		1024	0.223169	0.514717	0.514717	-0.362935		49	0.000713013	0.560309	0.560309	-2.89533
189	0.00285205	0.484034	0.484034	-2.22972		930	0.0126393	0.571138	0.571138	-1.65502		90	0.00557903	0.0958076	0.0958076	-1.23484		124	0.00529268	0.12992	0.12992	-1.39		1106	0.334945	0.513994	0.513994	-0.185985		731	0.00240523	0.560105	0.560105	-2.36711
2129	0.00166212	0.483833	0.483833	-2.46403		2503	0.0141457	0.569923	0.569923	-1.60519		35	0.00516718	0.0941493	0.0941493	-1.26056		39	0.00728009	0.129738	0.129738	-1.25093		1642	0.143986	0.51355	0.51355	-0.552263		4233	0.00276817	0.558524	0.558524	-2.30485
262	0.000480947	0.482168	0.482168	-3.0011		3690	0.0107417	0.568855	0.568855	-1.72393		362	0.004368	0.0919555	0.0919555	-1.3233		2	0.00173903	0.126436	0.126436	-1.86156		1664	0.0914795	0.512656	0.512656	-0.748502		4560	0.0016934	0.556774	0.556774	-2.51692
3035	0.00294118	0.476471	0.476471	-2.20952		1776	0.0111063	0.568227	0.568227	-1.70895		17	0.00389336	0.0904712	0.0904712	-1.36619		100	0.00401324	0.126387	0.126387	-1.49821		2683	0.152299	0.511444	0.511444	-0.5261		67	0.0116109	0.556478	0.556478	-1.68058
188	0.0016482	0.471895	0.471895	-2.45684		2196	0.0156409	0.567993	0.567993	-1.56008		19	0.00239001	0.0904107	0.0904107	-1.57782		140	0.00781	0.125987	0.125987	-1.20768		14	0.119158	0.509876	0.509876	-0.631341		506	0.00103486	0.555665	0.555665	-2.72993
1880	0.00875513	0.470968	0.470968	-1.73073		5214	0.00374598	0.567457	0.567457	-2.18037		97	0.00373576	0.0900885	0.0900885	-1.38229		8	0.00444293	0.12339	0.12339	-1.44361		2103	0.20798	0.505609	0.505609	-0.385793		554	0.00568627	0.553333	0.553333	-1.98816
1644	0.0131907	0.46836	0.46836	-1.55031		3785	0.0175514	0.567241	0.567241	-1.50946		361	0.00564666	0.0892132	0.0892132	-1.19864		45	0.00394184	0.122293	0.122293	-1.4917		563	0.167299	0.50525	0.50525	-0.480012		3789	0.006	0.552235	0.552235	-1.96397
3031	0.0143956	0.46694	0.46694	-1.51103		2761	0.0157715	0.566667	0.566667	-1.55545		261	0.00157548	0.0884608	0.0884608	-1.74934		283	0.00768348	0.121978	0.121978	-1.20072		2594	0.12189	0.504532	0.504532	-0.616921		2219	0.00628396	0.552232	0.552232	-1.94389
2373	0.0125845	0.466755	0.466755	-1.56925		4809	0.0106412	0.566338	0.566338	-1.72608		363	0.00346163	0.0870733	0.0870733	-1.4006		15	0.00539692	0.121502	0.121502	-1.35244		2512	0.297735	0.504169	0.504169	-0.228747		2254	0.0153846	0.551192	0.551192	-1.55422
190	0.00155709	0.466176	0.466176	-2.47624		1058	0.0110177	0.565951	0.565951	-1.71069		302	0.00067441	0.086312	0.086312	-2.10715		365	0.00417295	0.12146	0.12146	-1.46399		68	0.1231	0.503462	0.503462	-0.611707		3742	0.00486964	0.5507	0.5507	-2.05342
1354	0.00422502	0.463539	0.463539	-2.04026		2125	0.0192864	0.56522	0.56522	-1.46697		12	0.002971	0.0854779	0.0854779	-1.45895		177	0.00831467	0.121317	0.121317	-1.16408		2270	0.413692	0.503357	0.503357	-0.0851984		841	0.00338983	0.549751	0.549751	-2.20999
215	2.98218e-05	0.460851	0.460851	-4.18903		4686	0.00834734	0.563978	0.563978	-1.82971		307	0.00281404	0.0844211	0.0844211	-1.47712		13	0.00221093	0.12031	0.12031	-1.73573		2658	0.306218	0.500504	0.500504	-0.213376		450	0.00395928	0.549661	0.549661	-2.14248
1433	0.00171287	0.459229	0.459229	-2.42831		580	0.0105263	0.562917	0.562917	-1.72817		68	0.00218021	0.0834314	0.0834314	-1.58283		5	0.00177143	0.119089	0.119089	-1.82755		23	0.23573	0.499689	0.499689	-0.326285		2077	0.0163713	0.548592	0.548592	-1.52517
108	0.000713013	0.458572	0.458572	-2.80831		5111	0	0.562006	0.562006	#NUM!		24	0.00498801	0.0822796	0.0822796	-1.21736		134	0.00631196	0.118462	0.118462	-1.27342		2001	0.236528	0.496717	0.496717	-0.322227		22	0.0105392	0.547978	0.547978	-1.71595
482	0.00286219	0.457801	0.457801	-2.20398		3517	0.0102591	0.5618	0.5618	-1.73847		62	0.00676151	0.0813726	0.0813726	-1.08043		35	0.00134994	0.117181	0.117181	-1.93854		581	0.114798	0.496633	0.496633	-0.6361		1136	0.00198625	0.547543	0.547543	-2.44038
541	0.00272941	0.45622	0.45622	-2.2231		3938	0.0103486	0.561402	0.561402	-1.73439		40	0.00681373	0.0808333	0.0808333	-1.07421		170	0.00376964	0.115966	0.115966	-1.48803		2850	0.167337	0.495356	0.495356	-0.471324		738	0.012153	0.541953	0.541953	-1.64928
708	0.00360858	0.456191	0.456191	-2.10181		866	0.0109555	0.560317	0.560317	-1.7088		49	0.0033472	0.080303	0.080303	-1.38005		117	0.00571678	0.114324	0.114324	-1.30099		522	0.168149	0.494931	0.494931	-0.46885		1842	0.00617944	0.541741	0.541741	-1.94284
298	0.00335535	0.455741	0.455741	-2.13298		3662	0.015133	0.559662	0.559662	-1.568		84	0.00301989	0.0802419	0.0802419	-1.42441		141	0.00617508	0.113369	0.113369	-1.26385		324	0.144193	0.494872	0.494872	-0.535548		1630	0.0103268	0.541176	0.541176	-1.71937
241	0.004805	0.451088	0.451088	-1.97257		4428	0.0117647	0.559402	0.559402	-1.67714		25	0.00269935	0.0799412	0.0799412	-1.47151		272	0.00649494	0.112951	0.112951	-1.24032		1964	0.221569	0.492475	0.492475	-0.346876		4227	0.00504756	0.540167	0.540167	-2.02945
1759	0.00894669	0.449956	0.449956	-1.70151		4179	0.0131313	0.559358	0.559358	-1.62938		14	0.00251383	0.0793364	0.0793364	-1.49914		120	0.00433892	0.112536	0.112536	-1.41391		2034	0.220798	0.491106	0.491106	-0.34718		4215	0.00846233	0.539154	0.539154	-1.80422
1389	0.0178606	0.449117	0.449117	-1.40046		3842	0.0196616	0.559226	0.559226	-1.45397		4	0.0019281	0.0790414	0.0790414	-1.61272		207	0.00568359	0.112232	0.112232	-1.29549		743	0.211893	0.489812	0.489812	-0.363914		2205	0.012068	0.538772	0.538772	-1.64977
1499	0.00887097	0.447786	0.447786	-1.7031		3905	0.0154373	0.559104	0.559104	-1.55892		83	0.00229855	0.0788481	0.0788481	-1.53534		119	0.0120068	0.111692	0.111692	-0.968596		2144	0.0765859	0.488581	0.488581	-0.804788		3566	0.0115666	0.538443	0.538443	-1.66793
1141	0.0131354	0.447668	0.447668	-1.53251		2720	0.0175984	0.558613	0.558613	-1.50164		13	0.0023877	0.0788318	0.0788318	-1.51872		78	0.00618236	0.111658	0.111658	-1.25673		2497	0.232416	0.487693	0.487693	-0.321881		4532	0.0036152	0.537316	0.537316	-2.1721
2678	0.0135272	0.446552	0.446552	-1.51866		2172	0.0114433	0.558599	0.558599	-1.68855		82	0.00248881	0.0786407	0.0786407	-1.49966		12	0.00302236	0.111244	0.111244	-1.56593		2505	0.182279	0.487051	0.487051	-0.426838		1712	0.0222845	0.537255	0.537255	-1.38218
2097	0.0179823	0.445169	0.445169	-1.39368		122	0.0070329	0.558094	0.558094	-1.89957		174	0.00431826	0.0761986	0.0761986	-1.24664		344	0.00866502	0.110778	0.110778	-1.10669		813	0.188235	0.486013	0.486013	-0.411947		75	0.00887112	0.536798	0.536798	-1.78183
1349	0.00182785	0.444799	0.444799	-2.38622		537	0.0166532	0.558045	0.558045	-1.52517		86	0.00750993	0.0756055	0.0756055	-1.00292		24	0.00632892	0.110179	0.110179	-1.24077		189	0.115158	0.485183	0.485183	-0.624613		3224	0.0163515	0.536134	0.536134	-1.51572
371	0.00313181	0.444581	0.444581	-2.15216		1290	0.0160578	0.557977	0.557977	-1.54093		89	0.00407318	0.0745401	0.0745401	-1.26246		50	0.00667727	0.108779	0.108779	-1.21195		1294	0.0654139	0.483715	0.483715	-0.868919		4481	0.00299278	0.535294	0.535294	-2.25252
2738	0.0140351	0.443598	0.443598	-1.49977		4842	0.00835465	0.557886	0.557886	-1.82462		64	0.00532704	0.0742248	0.0742248	-1.14406		81	0.00951039	0.108689	0.108689	-1.05799		2440	0.26835	0.483227	0.483227	-0.255449		675	0.0161559	0.534343	0.534343	-1.51949
2788	0.0119755	0.443222	0.443222	-1.56833		844	0.0202404	0.557748	0.557748	-1.44022		26	0.00488318	0.0739464	0.0739464	-1.18021		253	0.00693438	0.107683	0.107683	-1.19114		2460	0.302888	0.482859	0.482859	-0.202538		680	0.0116247	0.5338	0.5338	-1.662
246	0.00204911	0.443014	0.443014	-2.33485		2098	0.017402	0.55723	0.55723	-1.50544		45	0.00121199	0.0738063	0.0738063	-1.78459		29	0.00364379	0.107508	0.107508	-1.46989		85	0.240164	0.482859	0.482859	-0.303312		1485	0.0195594	0.533527	0.533527	-1.4358
334	0.00171075	0.44219	0.44219	-2.41242		4452	0.0142283	0.557164	0.557164	-1.59283		27	0.00590243	0.0731446	0.0731446	-1.09315		337	0.00755202	0.107287	0.107287	-1.15248		1450	0.284569	0.481944	0.481944	-0.228808		4442	8.43348e-05	0.532996	0.532996	-3.80072
2851	0.00420851	0.441463	0.441463	-2.02077		2270	0.0142008	0.556982	0.556982	-1.59353		74	0.00490397	0.0730281	0.0730281	-1.17294		10	0.00503737	0.106846	0.106846	-1.32656		715	0.394118	0.481008	0.481008	-0.0865268		977	0.00683473	0.532941	0.532941	-1.89196
479	0.00213904	0.441087	0.441087	-2.31431		1990	0.0132695	0.556908	0.556908	-1.62293		81	0.00597441	0.0730093	0.0730093	-1.08708		34	0.0015517	0.106715	0.106715	-1.83742		1398	0.480556	0.313889	0.480556	0.184968		3809	0.00760971	0.53282	0.53282	-1.84521
2193	0.0143022	0.440811	0.440811	-1.48885		1553	0.00975832	0.556407	0.556407	-1.75602		327	0.00304382	0.0726694	0.0726694	-1.37793		90	0.0051486	0.106326	0.106326	-1.31495		2708	0.0847662	0.479336	0.479336	-0.752418		959	0.00582411	0.532479	0.532479	-1.96107
786	0.00732411	0.440484	0.440484	-1.77918		1285	0.00359477	0.55634	0.55634	-2.18967		172	0.00554534	0.0719873	0.0719873	-1.11333		79	0.00843731	0.103185	0.103185	-1.08741		1181	0.208979	0.479091	0.479091	-0.360315		4100	0.00245893	0.532379	0.532379	-2.33548
2384	0.00830999	0.440289	0.440289	-1.72414		4712	0.0105026	0.553572	0.553572	-1.72188		34	0.00218472	0.0718335	0.0718335	-1.51693		368	0.00764192	0.10188	0.10188	-1.12489		2776	0.20108	0.47809	0.47809	-0.376141		612	0.0133795	0.532364	0.532364	-1.59977
293	0.00151003	0.440185	0.440185	-2.46465		2443	0.0102941	0.553333	0.553333	-1.7304		50	0.00189864	0.0717926	0.0717926	-1.57764		295	0.00904074	0.0990607	0.0990607	-1.0397		2200	0.111569	0.476993	0.476993	-0.63097		4467	0.00441176	0.532244	0.532244	-2.0815
1331	0.00303268	0.438641	0.438641	-2.16028		151	0.0140271	0.553092	0.553092	-1.59583		281	0.00205779	0.0712761	0.0712761	-1.53954		211	0.00924092	0.0988255	0.0988255	-1.02915		1182	0.101802	0.475235	0.475235	-0.669152		4311	0.0212736	0.531841	0.531841	-1.39794
1566	0.00927826	0.438565	0.438565	-1.67457		2883	0.0142395	0.552408	0.552408	-1.58877		20	0.00487711	0.0702347	0.0702347	-1.15839		151	0.00826069	0.0974495	0.0974495	-1.07176		1201	0.0898647	0.475228	0.475228	-0.723313		1349	0.0179194	0.53159	0.53159	-1.47225
1889	0.00500076	0.438182	0.438182	-1.94262		603	0.00980392	0.552062	0.552062	-1.75059		36	0.0029764	0.0699307	0.0699307	-1.37098		380	0.00816308	0.0972257	0.0972257	-1.07593		1763	0.159255	0.474588	0.474588	-0.474224		1380	0.0124268	0.531194	0.531194	-1.63089
1100	0.00793505	0.438174	0.438174	-1.7421		2715	0.0117124	0.552052	0.552052	-1.67333		171	0.00483729	0.069269	0.069269	-1.15594		242	0.00672708	0.0971382	0.0971382	-1.15956		2671	0.156821	0.474341	0.474341	-0.480688		2157	0.0241118	0.530868	0.530868	-1.34276
1157	0.00718071	0.437228	0.437228	-1.78454		1202	0.0134532	0.551961	0.551961	-1.61308		256	0.00406201	0.0688165	0.0688165	-1.22895		260	0.00662967	0.0969367	0.0969367	-1.165		405	0.15869	0.474205	0.474205	-0.475416		2064	0.0151748	0.52954	0.52954	-1.54278
325	0.000512623	0.437152	0.437152	-2.93083		3057	0.0222876	0.551634	0.551634	-1.39359		11	0.00408301	0.0686308	0.0686308	-1.22554		26	0.00441092	0.0969042	0.0969042	-1.34181		1031	0.11346	0.473845	0.473845	-0.620795		2150	0.0100028	0.529525	0.529525	-1.72376
1204	0.00860488	0.436253	0.436253	-1.70499		3386	0.00464052	0.550392	0.550392	-2.07411		359	0.00555154	0.0681696	0.0681696	-1.08918		72	0.0048672	0.0960831	0.0960831	-1.29537		2846	0.320179	0.472623	0.472623	-0.169123		3888	0.00926916	0.529471	0.529471	-1.7568
502	0.00521965	0.4361	0.4361	-1.92195		5124	0.00784314	0.550157	0.550157	-1.846		72	0.00133805	0.068072	0.068072	-1.7065		130	0.00726825	0.0959142	0.0959142	-1.12045		2506	0.127812	0.471827	0.471827	-0.56721		4631	0.000577915	0.529329	0.529329	-2.96186
2367	0.0118946	0.436047	0.436047	-1.56419		3685	0.0229618	0.549794	0.549794	-1.37919		29	0.00592198	0.0678896	0.0678896	-1.05934		332	0.0102143	0.0954172	0.0954172	-0.970417		668	0.237291	0.470733	0.470733	-0.297493		3233	0.0243137	0.528749	0.528749	-1.3374
1223	0.00534145	0.435869	0.435869	-1.9117		1508	0.0321316	0.549779	0.549779	-1.23326		52	0.000502952	0.0670749	0.0670749	-2.12503		6	0.0014083	0.0947243	0.0947243	-1.82777		1338	0.105241	0.469804	0.469804	-0.649733		1695	0.0230142	0.52841	0.52841	-1.36098
472	0.00108181	0.435835	0.435835	-2.60517		726	0.00678733	0.549774	0.549774	-1.90849		140	0.00368878	0.0669979	0.0669979	-1.25918		18	0.00514839	0.0946708	0.0946708	-1.26454		1949	0.245716	0.469782	0.469782	-0.281464		31	0.00136944	0.528291	0.528291	-2.58633
650	0.0117206	0.435691	0.435691	-1.57023		2842	0.0217647	0.549346	0.549346	-1.40209		16	0.00173264	0.0669873	0.0669873	-1.58728		137	0.00693897	0.0945067	0.0945067	-1.13417		588	0.191597	0.46958	0.46958	-0.389322		349	0.0266326	0.528184	0.528184	-1.29737
3268	0.00469812	0.435488	0.435488	-1.96705		1517	0.0134725	0.549209	0.549209	-1.61029		352	0.00429864	0.0663812	0.0663812	-1.18871		14	0.00469337	0.0943471	0.0943471	-1.30324		1302	0.202409	0.469204	0.469204	-0.365131		1756	0.00792839	0.528005	0.528005	-1.82345
164	0.0029281	0.435359	0.435359	-2.17226		3360	0.0246499	0.548872	0.548872	-1.34766		244	0.00244954	0.0658502	0.0658502	-1.42947		146	0.00817199	0.0939121	0.0939121	-1.06039		788	0.252392	0.467869	0.467869	-0.268049		701	0.00158983	0.527928	0.527928	-2.52123
3349	0.0127814	0.435197	0.435197	-1.53211		1658	0.0196078	0.548676	0.548676	-1.44689		31	0.000589438	0.0656081	0.0656081	-2.04652		156	0.0121481	0.0934379	0.0934379	-0.886013		62	0.149891	0.467815	0.467815	-0.494299		2026	0.0130452	0.527811	0.527811	-1.60703
1793	0.0102251	0.434103	0.434103	-1.62792		2508	0.0151261	0.548205	0.548205	-1.55922		333	0.00445733	0.0652251	0.0652251	-1.16534		28	0.00424922	0.0931142	0.0931142	-1.34071		2587	0.254731	0.467462	0.467462	-0.263664		1757	0.0109336	0.527464	0.527464	-1.68343
2298	0.00763853	0.433794	0.433794	-1.75427		2372	0.0149733	0.548069	0.548069	-1.56352		9	0.000731439	0.0638467	0.0638467	-1.94096		390	0.001289	0.0924214	0.0924214	-1.85552		1127	0.189249	0.466937	0.466937	-0.392224		235	0.00653595	0.527451	0.527451	-1.90687
3416	0.000560224	0.433288	0.433288	-2.88842		1149	0.0142991	0.548059	0.548059	-1.58352		103	0.00734604	0.0631649	0.0631649	-0.934423		97	0.00886438	0.0916095	0.0916095	-1.01429		979	0.195083	0.466374	0.466374	-0.378514		2905	0.00435198	0.527068	0.527068	-2.08318
2769	0.0115406	0.433277	0.433277	-1.57454		4129	0.00845829	0.547559	0.547559	-1.81115		91	0.00296137	0.0628977	0.0628977	-1.32714		208	0.0096272	0.09145	0.09145	-0.977684		2589	0.229457	0.466347	0.466347	-0.308008		641	0.00631057	0.526392	0.526392	-1.92124
174	0.000997796	0.433066	0.433066	-2.63751		4524	0.00866257	0.547498	0.547498	-1.80074		18	0.00211069	0.0625292	0.0625292	-1.47166		48	0.00267994	0.0913394	0.0913394	-1.53253		2700	0.191285	0.466122	0.466122	-0.386818		4419	0.00196078	0.526085	0.526085	-2.42863
1490	0.00784314	0.432525	0.432525	-1.74152		2938	0.0244131	0.547363	0.547363	-1.35065		135	0.00481283	0.0611742	0.0611742	-1.10417		44	0.00271035	0.0913179	0.0913179	-1.52753		491	0.165734	0.465677	0.465677	-0.448673		1409	0.0150871	0.525871	0.525871	-1.54227
2702	0.00579456	0.431548	0.431548	-1.87201		4981	0.00154486	0.547178	0.547178	-2.54924		1	0.001224	0.0604278	0.0604278	-1.69345		149	0.0102181	0.0909143	0.0909143	-0.949261		1518	0.44144	0.465555	0.465555	-0.0230991		3117	0.0168357	0.525828	0.525828	-1.49461
1836	0.0179707	0.431487	0.431487	-1.3804		1937	0.013703	0.547036	0.547036	-1.6012		305	0.00671077	0.0600095	0.0600095	-0.951448		279	0.00914205	0.0907504	0.0907504	-0.996805		2933	0.20549	0.464837	0.464837	-0.354509		2846	0.00346021	0.52582	0.52582	-2.18173
817	0.00303455	0.431022	0.431022	-2.15241		2109	0.00541077	0.547034	0.547034	-2.00476		92	0.00336134	0.0599009	0.0599009	-1.25092		184	0.0085817	0.0907255	0.0907255	-1.02416		1244	0.204132	0.463515	0.463515	-0.356154		4576	0.00275735	0.525429	0.525429	-2.28002
53	0	0.430839	0.430839	#NUM!		4046	0.00275962	0.546599	0.546599	-2.29682		51	0.00117517	0.0590573	0.0590573	-1.70117		291	0.0103314	0.0898311	0.0898311	-0.939266		733	0.224135	0.463316	0.463316	-0.315366		3629	0.00567694	0.525341	0.525341	-1.96633
643	0.00119826	0.430755	0.430755	-2.55568		1604	0.0116985	0.546455	0.546455	-1.66942		176	0.00396839	0.0588704	0.0588704	-1.17128		303	0.0106553	0.0886858	0.0886858	-0.92029		1410	0.342953	0.463315	0.463315	-0.130642		434	0.00153186	0.525245	0.525245	-2.53514
357	0.00338824	0.4304	0.4304	-2.1039		1017	0.0110588	0.546353	0.546353	-1.69376		15	0.0035018	0.0586357	0.0586357	-1.22387		229	0.0085069	0.0886174	0.0886174	-1.01775		192	0.307722	0.462926	0.462926	-0.177352		945	0.0159336	0.525102	0.525102	-1.51793
2063	0.00970827	0.430225	0.430225	-1.64655		1970	0.0189138	0.545931	0.545931	-1.46036		268	0.00617859	0.0576762	0.0576762	-0.970108		355	0.00874648	0.0884372	0.0884372	-1.0048		1918	0.0715686	0.462885	0.462885	-0.810751		367	0.0177778	0.52502	0.52502	-1.4703
321	0.00219926	0.429544	0.429544	-2.29073		4218	0.00908656	0.544652	0.544652	-1.77772		275	0.00359826	0.0575004	0.0575004	-1.20358		7	0.00153894	0.0881728	0.0881728	-1.75811		887	0.180903	0.462235	0.462235	-0.407418		1448	0.00261438	0.524812	0.524812	-2.30264
407	0.00500439	0.429061	0.429061	-1.93317		2633	0.013913	0.544587	0.544587	-1.59264		65	0.00388613	0.0565793	0.0565793	-1.16314		195	0.00827604	0.088108	0.088108	-1.02719		457	0.13522	0.461951	0.461951	-0.533556		224	0.00207177	0.52475	0.52475	-2.40361
2327	0.0111742	0.428723	0.428723	-1.58396		190	0.00398284	0.544118	0.544118	-2.1355		21	0.00466487	0.056474	0.056474	-1.08301		74	0.00631909	0.0877865	0.0877865	-1.14277		2856	0.226634	0.461874	0.461874	-0.309198		3468	0.00601561	0.523625	0.523625	-1.93974
744	0.00101961	0.428722	0.428722	-2.62374		4839	0.00987272	0.543481	0.543481	-1.74075		22	0.0055264	0.0561448	0.0561448	-1.00687		23	0.00501053	0.0874542	0.0874542	-1.2419		2928	0.115344	0.461625	0.461625	-0.602294		1050	0.0201049	0.523336	0.523336	-1.41548
1503	0.00580808	0.428209	0.428209	-1.86762		4888	0.0124399	0.543202	0.543202	-1.64014		53	0.00622237	0.0559787	0.0559787	-0.954067		391	0.00242097	0.0873149	0.0873149	-1.5571		1825	0.219839	0.461407	0.461407	-0.321981		4531	0.000904977	0.52319	0.52319	-2.76202
751	0.0114433	0.428094	0.428094	-1.57299		3664	0.00991491	0.54315	0.54315	-1.73863		3	0.000521048	0.0558001	0.0558001	-2.02976		210	0.00541667	0.0870711	0.0870711	-1.20614		2827	0.165752	0.460392	0.460392	-0.44367		62	0.0120435	0.523148	0.523148	-1.63787
275	0.00273862	0.428018	0.428018	-2.19393		708	0.00342574	0.542934	0.542934	-2.19999		54	0.00319817	0.0557396	0.0557396	-1.24126		385	0.00371697	0.0852629	0.0852629	-1.36057		726	0.249694	0.457721	0.457721	-0.263193		3445	0.00735699	0.523092	0.523092	-1.85188
2139	0.00972107	0.427879	0.427879	-1.64361		740	0.0159615	0.542828	0.542828	-1.53159		30	0.00368708	0.0555003	0.0555003	-1.17761		66	0.00728386	0.0844369	0.0844369	-1.06417		408	0.20915	0.457643	0.457643	-0.340068		4268	0.0115917	0.522953	0.522953	-1.65432
3361	0.013256	0.427838	0.427838	-1.50887		4332	0.0139434	0.542774	0.542774	-1.59025		100	0.00458907	0.0550966	0.0550966	-1.0794		225	0.0100689	0.0834482	0.0834482	-0.918435		2358	0.0957891	0.457473	0.457473	-0.67905		574	0.00196078	0.52218	0.52218	-2.42539
2773	0.0101077	0.427746	0.427746	-1.62653		2131	0.016773	0.542736	0.542736	-1.50998		33	0.00348285	0.054705	0.054705	-1.19609		340	0.00929272	0.0834244	0.0834244	-0.95315		2535	0.337851	0.457036	0.457036	-0.131226		3870	0.0230282	0.52207	0.52207	-1.35547
2770	0.0157357	0.426726	0.426726	-1.43326		5211	0.00815867	0.542484	0.542484	-1.82277		2	0.00045021	0.0544518	0.0544518	-2.0826		17	0.00204248	0.0826681	0.0826681	-1.60718		1281	0.172197	0.455827	0.455827	-0.422776		2251	0.00737425	0.52191	0.52191	-1.84988
848	0.0038671	0.426325	0.426325	-2.04236		105	0.00550887	0.542235	0.542235	-1.99312		343	0.00709462	0.0542999	0.0542999	-0.88387		338	0.00950574	0.0825517	0.0825517	-0.93874		2016	0.202179	0.453885	0.453885	-0.351211		558	0.027521	0.521709	0.521709	-1.27776
880	0.00932838	0.425562	0.425562	-1.65916		4081	0.00747712	0.54217	0.54217	-1.8604		85	0.0053042	0.0537739	0.0537739	-1.00595		58	0.00479514	0.082182	0.082182	-1.23398		980	0.273973	0.453664	0.453664	-0.219026		4335	0.00572337	0.521516	0.521516	-1.95962
1753	0.00953726	0.425349	0.425349	-1.64932		925	0.00567038	0.542077	0.542077	-1.98045		48	0.00165826	0.0531989	0.0531989	-1.50625		298	0.00773421	0.0816857	0.0816857	-1.02373		2890	0.230558	0.452355	0.452355	-0.2927		2602	0.0109351	0.521342	0.521342	-1.6783
2725	0.0197603	0.425011	0.425011	-1.33261		958	0.0118653	0.541914	0.541914	-1.65965		334	0.0065658	0.0531417	0.0531417	-0.908148		68	0.00543292	0.0816609	0.0816609	-1.17698		1260	0.317791	0.452224	0.452224	-0.153212		1051	0.0334522	0.521153	0.521153	-1.19254
2873	0.0167843	0.424706	0.424706	-1.40318		48	0.00020008	0.541877	0.541877	-3.4327		357	0.00218501	0.0528696	0.0528696	-1.38375		158	0.00734242	0.0814104	0.0814104	-1.04484		2326	0.220162	0.452217	0.452217	-0.312604		3800	0.0140226	0.520737	0.520737	-1.56979
435	0.00113852	0.424466	0.424466	-2.5715		1469	0.0151218	0.541741	0.541741	-1.55419		10	0.00583179	0.0528344	0.0528344	-0.957115		104	0.00698271	0.0781501	0.0781501	-1.04891		862	0.179109	0.451551	0.451551	-0.40159		343	0.0119514	0.520635	0.520635	-1.63911
3477	0.012337	0.42389	0.42389	-1.53604		207	0.00281046	0.541634	0.541634	-2.28493		210	0.00656547	0.0527704	0.0527704	-0.905125		123	0.0069472	0.0780128	0.0780128	-1.05036		1123	0.198633	0.450585	0.450585	-0.355725		4211	0.0278022	0.520339	0.520339	-1.27221
978	0.00283224	0.42382	0.42382	-2.17505		4873	0.0135266	0.541631	0.541631	-1.60252		173	0.00602489	0.0524019	0.0524019	-0.939398		271	0.00739296	0.0778111	0.0778111	-1.02222		2310	0.232535	0.450448	0.450448	-0.287157		4601	0.00379902	0.520139	0.520139	-2.13645
2482	0.0108153	0.423736	0.423736	-1.59306		710	0.0116527	0.541233	0.541233	-1.66696		118	0.00493938	0.0520709	0.0520709	-1.02292		160	0.00650677	0.0776085	0.0776085	-1.07654		2323	0.239166	0.450335	0.450335	-0.274836		120	8.11359e-05	0.519919	0.519919	-3.80672
335	0.000315956	0.423306	0.423306	-3.12703		5070	0.00921913	0.540832	0.540832	-1.76837		360	0.00460801	0.0513811	0.0513811	-1.04729		296	0.00882534	0.07746	0.07746	-0.943346		2905	0.165959	0.450272	0.450272	-0.433475		3776	0.0270673	0.519736	0.519736	-1.28334
1184	0.0112255	0.422892	0.422892	-1.57602		3538	0.0165775	0.54082	0.54082	-1.51353		348	0.00431544	0.0513315	0.0513315	-1.07536		358	0.00584506	0.0773178	0.0773178	-1.12149		2174	0.244422	0.450101	0.450101	-0.26517		1658	0.0042404	0.519719	0.519719	-2.08836
613	0.0024367	0.422603	0.422603	-2.23913		4655	0.0119264	0.54053	0.54053	-1.65631		32	0.00700348	0.0505319	0.0505319	-0.858252		250	0.00711665	0.0766893	0.0766893	-1.03246		1510	0.188788	0.449874	0.449874	-0.377116		462	0.0135294	0.519647	0.519647	-1.58443
3320	0.00767715	0.422575	0.422575	-1.7407		1444	0.00168067	0.54026	0.54026	-2.50712		354	0.00626967	0.0499032	0.0499032	-0.900884		99	0.00438761	0.076158	0.076158	-1.23949		1397	0.152322	0.449742	0.449742	-0.470201		1698	0.00672269	0.519514	0.519514	-1.88805
1218	0.0023371	0.421945	0.421945	-2.25658		4758	0.00260181	0.540083	0.540083	-2.31718		137	0.00682449	0.0492587	0.0492587	-0.858413		30	0.00265998	0.0752774	0.0752774	-1.45179		1019	0.121544	0.449615	0.449615	-0.568108		4024	0.00238095	0.518954	0.518954	-2.33838
3367	0.000367043	0.421849	0.421849	-3.06044		1	0.009062	0.540011	0.540011	-1.77518		98	0.00317752	0.0489846	0.0489846	-1.18797		32	0.00323834	0.074594	0.074594	-1.36238		1959	0.287059	0.449137	0.449137	-0.194408		4186	0.00661228	0.518706	0.518706	-1.89457
1030	0.00806253	0.421719	0.421719	-1.71855		2681	0.00259277	0.539799	0.539799	-2.31847		105	0.00465612	0.0487827	0.0487827	-1.02024		330	0.00895963	0.074233	0.074233	-0.918307		1958	0.193477	0.448659	0.448659	-0.365287		2544	0.00862745	0.518567	0.518567	-1.77892
3524	0.0031746	0.421635	0.421635	-2.12325		1303	0.0201743	0.539608	0.539608	-1.42728		349	0.00388861	0.0486956	0.0486956	-1.09769		127	0.00937543	0.0727643	0.0727643	-0.889927		2605	0.340023	0.448443	0.448443	-0.120199		1250	0.0218244	0.5185	0.5185	-1.37581
1831	0.00651863	0.421634	0.421634	-1.81078		2639	0.0184397	0.539466	0.539466	-1.46621		117	0.00716811	0.0486917	0.0486917	-0.83205		51	0.00407917	0.0723682	0.0723682	-1.24898		1424	0.131556	0.448254	0.448254	-0.532412		4354	0.0155187	0.518485	0.518485	-1.52388
966	0.00446695	0.421582	0.421582	-1.97487		1722	0.0117053	0.539275	0.539275	-1.66343		344	0.00173211	0.0485671	0.0485671	-1.44777		270	0.0099976	0.0720823	0.0720823	-0.857933		835	0.297059	0.448039	0.448039	-0.178474		3299	0.0165342	0.51846	0.51846	-1.49633
3256	0.0114409	0.421047	0.421047	-1.56587		568	0.0100888	0.539182	0.539182	-1.7279		314	0.00641463	0.0476866	0.0476866	-0.871225		93	0.00720132	0.0713125	0.0713125	-0.995754		1553	0.237959	0.447813	0.447813	-0.274595		421	0.00512821	0.518401	0.518401	-2.0047
1527	0.00634987	0.421003	0.421003	-1.82152		2944	0.0116259	0.539129	0.539129	-1.66627		47	0.00171429	0.0474622	0.0474622	-1.44226		129	0.00729094	0.0701296	0.0701296	-0.983118		598	0.246876	0.447652	0.447652	-0.258461		4406	0.00156396	0.518347	0.518347	-2.5204
2657	0.010416	0.420957	0.420957	-1.60654		754	0.0165321	0.5391	0.5391	-1.51334		119	0.00345135	0.046479	0.046479	-1.12927		174	0.0102854	0.069932	0.069932	-0.832455		1580	0.145701	0.44726	0.44726	-0.487096		3338	0.0292849	0.51833	0.51833	-1.24796
1419	0.00603715	0.420691	0.420691	-1.84313		1523	0.0139835	0.538493	0.538493	-1.58556		247	0.00742856	0.0464666	0.0464666	-0.796236		222	0.010528	0.0695468	0.0695468	-0.81993		987	0.267116	0.446374	0.446374	-0.223		2796	0.026868	0.518177	0.518177	-1.28524
1232	0.00360531	0.42062	0.42062	-2.06695		2896	0.0132876	0.538435	0.538435	-1.60769		253	0.00704349	0.0462263	0.0462263	-0.817101		328	0.00473181	0.0694431	0.0694431	-1.1666		2240	0.258284	0.445686	0.445686	-0.236931		3840	0.00843433	0.517726	0.517726	-1.78805
2297	0.00624477	0.41998	0.41998	-1.82771		66	0.00283224	0.538364	0.538364	-2.27895		41	0.00493972	0.045526	0.045526	-0.964557		56	0.0035796	0.0693197	0.0693197	-1.28702		2540	0.290297	0.4454	0.4454	-0.185908		2641	0.0235294	0.517716	0.517716	-1.34248
1558	0.0100597	0.419892	0.419892	-1.62055		4083	0.00566449	0.538002	0.538002	-1.97762		112	0.00466722	0.0452361	0.0452361	-0.986427		143	0.00317063	0.0687665	0.0687665	-1.33623		84	0.276502	0.444466	0.444466	-0.206139		966	0.00804528	0.517526	0.517526	-1.80839
2618	0.0124408	0.419878	0.419878	-1.52827		2333	0.0134248	0.537953	0.537953	-1.60284		224	0.0067542	0.044874	0.044874	-0.822422		40	0.0029164	0.0685826	0.0685826	-1.37137		2652	0.174109	0.444029	0.444029	-0.40659		4231	0.00524984	0.517331	0.517331	-1.99362
2071	0.00730488	0.4193	0.4193	-1.75891		544	0.0104575	0.537924	0.537924	-1.71129		37	0.00478737	0.0448107	0.0448107	-0.971284		301	0.00952625	0.067803	0.067803	-0.852327		299	0.17992	0.44394	0.44394	-0.392246		3779	0.0164851	0.517284	0.517284	-1.49664
134	0.00821938	0.418913	0.418913	-1.70729		412	0.0145919	0.537741	0.537741	-1.56646		146	0.00645831	0.0444843	0.0444843	-0.838088		20	0.004704	0.0674302	0.0674302	-1.15639		2399	0.259233	0.443853	0.443853	-0.23355		271	0.0063515	0.516997	0.516997	-1.91061
1156	0.00672838	0.418871	0.418871	-1.79417		4626	0.00875129	0.537606	0.537606	-1.78839		61	0.0032833	0.0441001	0.0441001	-1.12813		11	0.000475342	0.0663696	0.0663696	-2.14496		453	0.20969	0.443656	0.443656	-0.325467		46	0.000894393	0.516821	0.516821	-2.76181
1207	0.00580177	0.418713	0.418713	-1.85836		4644	0.0164415	0.537487	0.537487	-1.51443		159	0.00760988	0.0436086	0.0436086	-0.758194		42	0.00530033	0.0656269	0.0656269	-1.09278		982	0.338829	0.442536	0.442536	-0.115968		4619	0.00815071	0.516801	0.516801	-1.80213
1355	0.0106262	0.418036	0.418036	-1.59484		366	0.00017507	0.53708	0.53708	-3.48683		55	0.00677001	0.043018	0.043018	-0.803061		316	0.0107578	0.065598	0.065598	-0.785166		2744	0.178159	0.442429	0.442429	-0.395036		464	0.0032615	0.516715	0.516715	-2.19983
2759	0.0101884	0.418032	0.418032	-1.6131		1917	0.00987934	0.537029	0.537029	-1.73527		167	0.00521687	0.0429649	0.0429649	-0.915704		302	0.0098455	0.0650162	0.0650162	-0.819783		775	0.248271	0.442424	0.442424	-0.250913		1537	0.0110121	0.516696	0.516696	-1.67137
31	0.00584795	0.417796	0.417796	-1.85396		1393	0.00664754	0.536872	0.536872	-1.90721		353	0.00502147	0.041847	0.041847	-0.920833		64	0.00591424	0.064945	0.064945	-1.04065		1	0.137477	0.442397	0.442397	-0.507583		4129	0.0108932	0.516383	0.516383	-1.67581
302	0.0024865	0.417633	0.417633	-2.22521		2390	0.0127941	0.536863	0.536863	-1.62285		44	0.00492609	0.0416897	0.0416897	-0.927527		31	0.00314454	0.0643841	0.0643841	-1.31122		2291	0.235798	0.442185	0.442185	-0.273063		3303	0.00949681	0.516088	0.516088	-1.73515
2568	0.00458653	0.417528	0.417528	-1.9592		351	0.00513992	0.536684	0.536684	-2.01876		280	0.00442015	0.0413299	0.0413299	-0.970827		341	0.00834355	0.0641476	0.0641476	-0.88583		1366	0.157091	0.441957	0.441957	-0.449228		4603	0.00842246	0.515998	0.515998	-1.78721
289	0.00212055	0.4174	0.4174	-2.2941		2184	0.0101961	0.536095	0.536095	-1.72081		283	0.00550504	0.0407373	0.0407373	-0.869232		289	0.00995841	0.0636423	0.0636423	-0.805556		2133	0.265962	0.441727	0.441727	-0.220335		3610	0.00750507	0.515957	0.515957	-1.83726
3353	0.00963961	0.417154	0.417154	-1.63624		3016	0.0120664	0.536086	0.536086	-1.64766		56	0.00461399	0.0401605	0.0401605	-0.939722		155	0.00798543	0.0632744	0.0632744	-0.89893		421	0.163532	0.441563	0.441563	-0.431389		4295	0.00612512	0.515481	0.515481	-1.9251
968	0.00701129	0.416548	0.416548	-1.77387		736	0.010311	0.536038	0.536038	-1.71589		356	0.00596796	0.0393217	0.0393217	-0.818806		105	0.00777787	0.06262	0.06262	-0.905852		2750	0.387203	0.441516	0.441516	-0.057007		1772	0.0245429	0.515356	0.515356	-1.32218
2597	0.00765076	0.416471	0.416471	-1.73588		3876	0.0151154	0.535716	0.535716	-1.54951		79	0.00671785	0.0393004	0.0393004	-0.767167		87	0.00559595	0.0625688	0.0625688	-1.04848		2347	0.441401	0.217507	0.441401	0.30736		2356	0.0123151	0.515342	0.515342	-1.62166
1554	0.00242344	0.416186	0.416186	-2.23485		3128	0.00868851	0.535494	0.535494	-1.78981		293	0.00545556	0.0384982	0.0384982	-0.848601		239	0.00677656	0.0613769	0.0613769	-0.956996		2704	0.320492	0.441343	0.441343	-0.138959		32	0.0104052	0.514876	0.514876	-1.69445
1859	0.0108159	0.416066	0.416066	-1.5851		2322	0.0180216	0.535404	0.535404	-1.47289		323	0.0055661	0.0384469	0.0384469	-0.839311		345	0.00734543	0.0602737	0.0602737	-0.914111		1749	0.168979	0.440503	0.440503	-0.416117		2336	0.00551378	0.514846	0.514846	-1.97023
68	0.00017118	0.415998	0.415998	-3.38564		1588	0.0112117	0.535244	0.535244	-1.67888		248	0.00800061	0.0384385	0.0384385	-0.681643		206	0.0105394	0.0600795	0.0600795	-0.755909		1762	0.118431	0.43996	0.43996	-0.569946		4422	0.0223183	0.514648	0.514648	-1.36285
3322	0.0125286	0.415992	0.415992	-1.52118		2383	0.0286474	0.535106	0.535106	-1.27135		101	0.00605915	0.0377853	0.0377853	-0.794911		219	0.00943044	0.059765	0.059765	-0.801915		2970	0.240775	0.439929	0.439929	-0.26177		4101	0.0121366	0.514537	0.514537	-1.62732
1956	0.0137874	0.415934	0.415934	-1.47954		4280	0.00538	0.534889	0.534889	-1.99748		185	0.00575399	0.0371885	0.0371885	-0.810439		38	0.0032191	0.0591918	0.0591918	-1.26453		353	0.209494	0.439697	0.439697	-0.321982		2270	0.00334225	0.514528	0.514528	-2.18737
377	0.000787895	0.415883	0.415883	-2.7225		2162	0.0111237	0.534842	0.534842	-1.68198		242	0.00593682	0.0369971	0.0369971	-0.794614		261	0.00948183	0.0590496	0.0590496	-0.794324		2209	0.369717	0.439597	0.439597	-0.0751855		1846	0.0192783	0.514088	0.514088	-1.42597
70	0.00395345	0.415878	0.415878	-2.02199		1542	0.0048216	0.534619	0.534619	-2.04485		124	0.00601189	0.0368556	0.0368556	-0.787493		205	0.00990866	0.0588696	0.0588696	-0.773876		2287	0.177365	0.439422	0.439422	-0.394014		4430	0.00576132	0.514016	0.514016	-1.95045
166	0.000987062	0.415526	0.415526	-2.62425		3882	0.0144999	0.534586	0.534586	-1.56665		75	0.00667712	0.0366086	0.0366086	-0.738995		83	0.00851433	0.0584465	0.0584465	-0.836608		250	0.284586	0.438998	0.438998	-0.188249		907	0.00445331	0.513925	0.513925	-2.06222
1038	0.00957891	0.415493	0.415493	-1.63725		1963	0.0139471	0.534459	0.534459	-1.58343		121	0.00683903	0.0361875	0.0361875	-0.723565		314	0.0100288	0.0583529	0.0583529	-0.764816		2069	0.340882	0.438873	0.438873	-0.109734		560	0.0169834	0.513906	0.513906	-1.48086
2392	0.00732372	0.414855	0.414855	-1.75316		4096	0.0099318	0.534228	0.534228	-1.7307		266	0.00634371	0.0347254	0.0347254	-0.738303		393	0.000168067	0.0581401	0.0581401	-2.53899		401	0.196271	0.438701	0.438701	-0.349312		2239	0.00985552	0.513506	0.513506	-1.71687
1198	0.00469848	0.414724	0.414724	-1.9458		4662	0.0101258	0.534094	0.534094	-1.72219		147	0.00754372	0.0347119	0.0347119	-0.662893		343	0.00917882	0.057235	0.057235	-0.794874		2677	0.182389	0.438645	0.438645	-0.381116		4537	0.00679513	0.513286	0.513286	-1.87816
24	0.00208594	0.414713	0.414713	-2.29845		1342	0.0140215	0.533999	0.533999	-1.58075		237	0.00768973	0.0346325	0.0346325	-0.653573		84	0.00589469	0.0565495	0.0565495	-0.981968		1230	0.200994	0.438332	0.438332	-0.33862		306	0.00993464	0.513098	0.513098	-1.71305
1374	0.0117905	0.41437	0.41437	-1.54586		905	0.0220211	0.533846	0.533846	-1.38458		345	0.00677073	0.0338854	0.0338854	-0.699377		198	0.00276222	0.0565126	0.0565126	-1.31089		2844	0.123449	0.438302	0.438302	-0.550287		1366	0.0135027	0.512834	0.512834	-1.57956
1795	0.00480054	0.412982	0.412982	-1.93464		2155	0.00953707	0.533705	0.533705	-1.74789		67	0.00532752	0.0338612	0.0338612	-0.803178		82	0.00798513	0.0556119	0.0556119	-0.842886		2581	0.371825	0.4381	0.4381	-0.0712342		4057	0.0128064	0.512725	0.512725	-1.60246
3372	0.000631057	0.412922	0.412922	-2.8158		547	0.0104575	0.53352	0.53352	-1.70772		66	0.00407204	0.0337048	0.0337048	-0.91788		49	0.00626935	0.0533196	0.0533196	-0.929664		462	0.291147	0.438087	0.438087	-0.177448		365	0.00104264	0.512698	0.512698	-2.69173
933	0.00164377	0.412915	0.412915	-2.40002		4151	0.00487395	0.533501	0.533501	-2.03925		303	0.00498145	0.0325873	0.0325873	-0.815693		313	0.00942112	0.0528564	0.0528564	-0.748996		2162	0.250334	0.437693	0.437693	-0.242649		2388	0.0155487	0.512694	0.512694	-1.51816
327	0.00326797	0.412712	0.412712	-2.10137		1863	0.0116841	0.533333	0.533333	-1.6594		200	0.007649	0.0324947	0.0324947	-0.628207		4	0.00147171	0.052847	0.052847	-1.5552		1938	0.214196	0.436902	0.436902	-0.309572		3336	0.026687	0.512503	0.512503	-1.2834
875	0.00841148	0.412674	0.412674	-1.69073		1229	0.00434938	0.533119	0.533119	-2.0884		233	0.00612024	0.0316825	0.0316825	-0.714051		237	0.00838064	0.0519402	0.0519402	-0.792227		1927	0.243942	0.436836	0.436836	-0.253032		1737	0.013273	0.51243	0.51243	-1.58667
425	0.00215166	0.412459	0.412459	-2.28261		1155	0.0130031	0.53262	0.53262	-1.61237		161	0.00661225	0.0315755	0.0315755	-0.679002		80	0.00503129	0.050922	0.050922	-1.00523		484	0.25237	0.436684	0.436684	-0.238129		2143	0.0108749	0.512028	0.512028	-1.67287
1341	0.0149258	0.412242	0.412242	-1.44121		997	0.00824982	0.53252	0.53252	-1.80989		272	0.00601785	0.0315718	0.0315718	-0.719858		19	0.000352091	0.0508104	0.0508104	-2.1593		2290	0.316078	0.436621	0.436621	-0.14031		300	0.0158927	0.512006	0.512006	-1.50808
1495	0.0108215	0.412162	0.412162	-1.58078		5082	0.00222576	0.532485	0.532485	-2.37883		203	0.00386245	0.0314809	0.0314809	-0.911185		234	0.0105805	0.0500115	0.0500115	-0.674562		2730	0.288556	0.436399	0.436399	-0.179654		4	0.0026428	0.511978	0.511978	-2.28719
1440	0.00613811	0.412106	0.412106	-1.82697		2695	0.0131118	0.532345	0.532345	-1.60853		133	0.00342984	0.0313357	0.0313357	-0.960766		280	0.0110461	0.049975	0.049975	-0.655543		751	0.166058	0.436331	0.436331	-0.419556		2044	0.00434389	0.511433	0.511433	-2.07091
2234	0.00103905	0.4121	0.4121	-2.59837		3271	0.0124613	0.53225	0.53225	-1.63055		145	0.00770192	0.0309489	0.0309489	-0.604046		245	0.0111512	0.0495128	0.0495128	-0.647396		704	0.217935	0.436172	0.436172	-0.30133		1251	0.00802639	0.511343	0.511343	-1.80419
1081	0.00365591	0.412094	0.412094	-2.052		1029	0.011651	0.53214	0.53214	-1.65966		168	0.00750604	0.0302976	0.0302976	-0.605997		263	0.0109663	0.0490994	0.0490994	-0.651015		319	0.246523	0.435633	0.435633	-0.247263		1239	0.0112656	0.51098	0.51098	-1.65665
3478	0.00295369	0.412032	0.412032	-2.14457		117	0.00588235	0.531863	0.531863	-1.95625		123	0.00653825	0.0300124	0.0300124	-0.66184		65	0.00422178	0.0485912	0.0485912	-1.06106		1718	0.184548	0.435587	0.435587	-0.372966		2068	0.0119155	0.51091	0.51091	-1.63223
139	0.00177404	0.411998	0.411998	-2.36593		2792	0.0139271	0.531757	0.531757	-1.58185		6	0.00319564	0.0298891	0.0298891	-0.970955		360	0.00756523	0.0479955	0.0479955	-0.802378		836	0.256774	0.435339	0.435339	-0.229277		797	0.000653595	0.510905	0.510905	-2.89303
909	0.00792622	0.411997	0.411997	-1.71583		2213	0.0103732	0.53172	0.53172	-1.70977		263	0.00753861	0.0294273	0.0294273	-0.591459		269	0.0104905	0.047392	0.047392	-0.654907		548	0.159756	0.435294	0.435294	-0.435326		2138	0.0097728	0.5108	0.5108	-1.71823
598	0.0018498	0.411802	0.411802	-2.34756		211	0.0195306	0.531357	0.531357	-1.43467		239	0.00804108	0.0288515	0.0288515	-0.554854		47	0.00480271	0.0466812	0.0466812	-0.987655		321	0.108272	0.434988	0.434988	-0.603961		2773	0.0112849	0.510617	0.510617	-1.6556
1716	0.0138348	0.41175	0.41175	-1.47366		642	0.0105014	0.530991	0.530991	-1.70384		138	0.00733681	0.0281062	0.0281062	-0.583295		213	0.00407323	0.0452064	0.0452064	-1.04526		1306	0.193995	0.43462	0.43462	-0.350319		85	0.0222222	0.510519	0.510519	-1.36122
2988	0.00508021	0.41172	0.41172	-1.90872		3002	0.0131092	0.530812	0.530812	-1.60736		189	0.00842194	0.0280753	0.0280753	-0.522912		16	0.00374532	0.0447323	0.0447323	-1.07713		2971	0.269717	0.434277	0.434277	-0.206859		3911	0.015848	0.51041	0.51041	-1.50795
3297	0.00277778	0.410805	0.410805	-2.16994		723	0.0037037	0.530792	0.530792	-2.15629		131	0.00639565	0.0280361	0.0280361	-0.641834		22	0.00301946	0.044263	0.044263	-1.16611		2361	0.279785	0.43422	0.43422	-0.190885		3549	0.0161476	0.510409	0.510409	-1.49981
1336	0.0036648	0.410528	0.410528	-2.04929		1629	0.0100912	0.530761	0.530761	-1.72096		355	0.00495315	0.0280258	0.0280258	-0.752677		41	0.00355846	0.0421569	0.0421569	-1.07361		2127	0.334912	0.43417	0.43417	-0.11273		1531	0.00699062	0.510315	0.510315	-1.86332
745	0.00739312	0.410265	0.410265	-1.74424		1944	0.0158587	0.530662	0.530662	-1.52455		59	0.00564766	0.0271179	0.0271179	-0.681387		363	0.00496594	0.0420306	0.0420306	-0.927565		1901	0.371658	0.433244	0.433244	-0.0665896		3711	0.0108632	0.51021	0.51021	-1.67179
1162	0.00849673	0.409695	0.409695	-1.68321		4399	0.0137255	0.530543	0.530543	-1.58719		151	0.00666946	0.0267524	0.0267524	-0.603271		350	0.00723353	0.0407843	0.0407843	-0.751143		1082	0.177056	0.433193	0.433193	-0.388571		313	0.00102455	0.510157	0.510157	-2.69717
124	0	0.409401	0.409401	#NUM!		2202	0.0213694	0.530167	0.530167	-1.39462		301	0.0062223	0.0260803	0.0260803	-0.622363		287	0.0109539	0.03954	0.03954	-0.55747		416	0.140673	0.433171	0.433171	-0.48845		2532	0.0240835	0.510145	0.510145	-1.32597
1366	0.0090845	0.409282	0.409282	-1.65372		981	0.00912779	0.530088	0.530088	-1.76398		46	0.00513945	0.0260504	0.0260504	-0.704898		110	0.00827629	0.0382411	0.0382411	-0.664695		1783	0.132651	0.433021	0.433021	-0.513797		1038	0.0241285	0.509967	0.509967	-1.32501
143	0.00869703	0.409171	0.409171	-1.67253		2304	0.0145833	0.529963	0.529963	-1.56039		236	0.00621126	0.0257643	0.0257643	-0.617838		176	0.0101304	0.0347401	0.0347401	-0.535205		606	0.253418	0.433015	0.433015	-0.232666		1923	0.0228666	0.509638	0.509638	-1.34806
1564	0.0109339	0.409139	0.409139	-1.5731		3798	0.0415483	0.529851	0.529851	-1.1056		28	0.00583594	0.025293	0.025293	-0.636888		142	0.00621898	0.0340934	0.0340934	-0.73895		1608	0.389859	0.432966	0.432966	-0.0455458		1615	0.0105145	0.509514	0.509514	-1.68537
1022	0.00371873	0.408835	0.408835	-2.04115		4430	0.011812	0.529743	0.529743	-1.65174		342	0.00709097	0.0245002	0.0245002	-0.538463		76	0.00644965	0.0333143	0.0333143	-0.713095		631	0.2278	0.432926	0.432926	-0.278859		2747	0.00686275	0.50951	0.50951	-1.87065
2823	0.0153163	0.408694	0.408694	-1.42624		1867	0.0129552	0.529622	0.529622	-1.61152		152	0.00711447	0.0244966	0.0244966	-0.536963		329	0.0090256	0.0313027	0.0313027	-0.540106		1087	0.432775	0.209597	0.432775	0.314878		2579	0.0118835	0.509289	0.509289	-1.63202
494	0.00393533	0.408435	0.408435	-2.01614		747	0.0100263	0.529573	0.529573	-1.72279		235	0.00792225	0.0243431	0.0243431	-0.487528		111	0.00757849	0.0308372	0.0308372	-0.609493		2377	0.285476	0.432607	0.432607	-0.180525		1768	0.0243464	0.509183	0.509183	-1.32044
2209	0.00803706	0.408403	0.408403	-1.70599		3278	0.00777434	0.529481	0.529481	-1.83319		136	0.00768659	0.0242887	0.0242887	-0.49967		60	0.00530257	0.0305509	0.0305509	-0.760538		600	0.1142	0.431935	0.431935	-0.577752		213	0.00371297	0.509136	0.509136	-2.13711
925	0.0150887	0.408403	0.408403	-1.43244		4975	0.0160948	0.52933	0.52933	-1.51704		38	0.00563156	0.0241792	0.0241792	-0.632814		172	0.00607197	0.0269634	0.0269634	-0.647445		1137	0.355176	0.431646	0.431646	-0.0846848		4493	0.00843137	0.50902	0.50902	-1.78084
828	0.0028668	0.408141	0.408141	-2.15341		2168	0.0122412	0.529082	0.529082	-1.6357		347	0.00779452	0.023975	0.023975	-0.48797		319	0.00858654	0.0257097	0.0257097	-0.476279		2892	0.378636	0.430923	0.430923	-0.0561784		524	0.00722246	0.509014	0.509014	-1.84804
2892	0.0111501	0.40758	0.40758	-1.56293		4816	0.0156333	0.528952	0.528952	-1.52937		214	0.00625936	0.0236629	0.0236629	-0.577538		107	0.00808305	0.0253195	0.0253195	-0.49588		2501	0.16725	0.43026	0.43026	-0.410366		403	0.0219034	0.508943	0.508943	-1.36616
1263	0.00645791	0.40757	0.40757	-1.80011		1649	0.00676329	0.5289	0.5289	-1.89322		178	0.00565408	0.0235645	0.0235645	-0.619897		37	0.00631013	0.0251833	0.0251833	-0.601074		2719	0.143114	0.430173	0.430173	-0.47796		3733	0.0216344	0.508777	0.508777	-1.37138
862	0.00424837	0.407353	0.407353	-1.98175		2116	0.0101823	0.528586	0.528586	-1.71527		104	0.00689732	0.0227576	0.0227576	-0.518446		92	0.00786252	0.0250735	0.0250735	-0.503653		1351	0.386837	0.430029	0.430029	-0.0459699		4283	0.0138909	0.508717	0.508717	-1.56375
2776	0.00725673	0.407	0.407	-1.74885		787	0.0105995	0.528472	0.528472	-1.69774		197	0.00571712	0.0224058	0.0224058	-0.593184		196	0.0088195	0.0247801	0.0247801	-0.44866		1726	0.164435	0.429277	0.429277	-0.416742		4253	0.00601529	0.508707	0.508707	-1.92721
1364	0.0105581	0.406988	0.406988	-1.586		3493	0.0094721	0.528446	0.528446	-1.74655		258	0.0068918	0.0220787	0.0220787	-0.505641		254	0.0113139	0.0242912	0.0242912	-0.331838		1581	0.328676	0.429265	0.429265	-0.115957		1419	0.00535179	0.508651	0.508651	-1.97792
2391	0.0132456	0.406828	0.406828	-1.48734		90	0.00488688	0.528265	0.528265	-2.03382		71	0.00469997	0.0218544	0.0218544	-0.667443		299	0.00671149	0.0233476	0.0233476	-0.541423		89	0.106046	0.428976	0.428976	-0.60694		816	0.00268318	0.50833	0.50833	-2.2775
1663	0.015436	0.406779	0.406779	-1.42083		447	0.00128928	0.527908	0.527908	-2.61221		130	0.00695187	0.0215038	0.0215038	-0.490414		310	0.00736833	0.0223934	0.0223934	-0.482751		117	0.218802	0.428633	0.428633	-0.292034		145	0.000132935	0.508142	0.508142	-3.58235
3182	0.00263881	0.406634	0.406634	-2.18779		2389	0.0118885	0.527802	0.527802	-1.64734		285	0.00632923	0.0209804	0.0209804	-0.520463		98	0.00775116	0.0217902	0.0217902	-0.448895		2490	0.2516	0.428277	0.428277	-0.231014		3249	0.0154869	0.508142	0.508142	-1.51602
1145	0.0104359	0.405899	0.405899	-1.58989		3088	0.0168366	0.527634	0.527634	-1.49608		23	0.00590438	0.0208636	0.0208636	-0.548215		57	0.00530625	0.02075	0.02075	-0.59223		945	0.189036	0.428168	0.428168	-0.355068		2367	0.00857143	0.508067	0.508067	-1.77287
263	0.00522876	0.405828	0.405828	-1.88994		3499	0.0108597	0.527602	0.527602	-1.68649		127	0.00679565	0.0204649	0.0204649	-0.478778		258	0.0101073	0.0193438	0.0193438	-0.281906		2259	0.24691	0.428096	0.428096	-0.239003		2444	0.0259695	0.507712	0.507712	-1.29115
640	0.00243648	0.405708	0.405708	-2.22145		2818	0.0109804	0.527558	0.527558	-1.68165		141	0.00795793	0.0203336	0.0203336	-0.407415		168	0.0102532	0.0189842	0.0189842	-0.267535		1522	0.427642	0.408441	0.427642	0.0199514		4520	7.54148e-05	0.507315	0.507315	-3.82782
2691	0.00735294	0.405515	0.405515	-1.74155		14	0.00987154	0.527519	0.527519	-1.72785		77	0.00642983	0.0198772	0.0198772	-0.490156		135	0.00766013	0.0189386	0.0189386	-0.393111		120	0.183598	0.427279	0.427279	-0.366844		242	0.0154704	0.507285	0.507285	-1.51575
276	0.0045045	0.405326	0.405326	-1.95416		4696	0.0117951	0.527436	0.527436	-1.65047		144	0.00752718	0.0198495	0.0198495	-0.421116		154	0.00903625	0.0188996	0.0188996	-0.320464		627	0.26098	0.426985	0.426985	-0.213805		3063	0.00594177	0.50719	0.50719	-1.93125
3343	0.00468058	0.404934	0.404934	-1.93708		2719	0.012766	0.527284	0.527284	-1.61599		198	0.00676092	0.0194449	0.0194449	-0.4588		215	0.00896469	0.018788	0.018788	-0.321344		655	0.42691	0.373834	0.42691	0.057658		4662	0.00113669	0.50719	0.50719	-2.64953
3483	0.00807843	0.404706	0.404706	-1.69981		3104	0.0132992	0.527224	0.527224	-1.59817		192	0.00670409	0.0189244	0.0189244	-0.450682		236	0.00935904	0.0186632	0.0186632	-0.299754		2545	0.260368	0.426679	0.426679	-0.214513		1947	0.00349063	0.507132	0.507132	-2.16222
2124	0.00688275	0.404642	0.404642	-1.76931		1834	0.0120289	0.527156	0.527156	-1.64172		270	0.00661765	0.018776	0.018776	-0.452899		209	0.00649662	0.0185598	0.0185598	-0.455886		2991	0.19517	0.426542	0.426542	-0.33955		455	0.00713508	0.507026	0.507026	-1.85163
2254	0.0094697	0.404612	0.404612	-1.6307		3161	0.0109533	0.527113	0.527113	-1.68236		238	0.0064945	0.0186801	0.0186801	-0.458832		148	0.00795278	0.0184749	0.0184749	-0.366062		1884	0.116122	0.426187	0.426187	-0.564686		238	0.0267345	0.506976	0.506976	-1.27791
2284	0.0119281	0.404167	0.404167	-1.52999		4752	0.02333	0.526952	0.526952	-1.35386		338	0.00775209	0.0186388	0.0186388	-0.381		157	0.00950415	0.0181188	0.0181188	-0.280217		920	0.19594	0.425882	0.425882	-0.337166		1657	0.00993464	0.506928	0.506928	-1.70779
191	0.00158687	0.403995	0.403995	-2.40583		1766	0.0146898	0.526872	0.526872	-1.55469		63	0.00665017	0.018637	0.018637	-0.447543		188	0.0093314	0.0180526	0.0180526	-0.286593		2742	0.425872	0.238095	0.425872	0.252529		1576	0.0176732	0.506876	0.506876	-1.45759
829	0.00475977	0.403772	0.403772	-1.92855		429	0.00814951	0.526869	0.526869	-1.81057		80	0.0062599	0.0184874	0.0184874	-0.470309		162	0.00948512	0.0179546	0.0179546	-0.277132		2663	0.425866	0.406383	0.425866	0.0203371		920	0.0090952	0.506827	0.506827	-1.74605
1450	0.00787377	0.403768	0.403768	-1.70995		35	0.0048948	0.526807	0.526807	-2.03192		108	0.00649909	0.0183914	0.0183914	-0.451762		200	0.00961462	0.0174624	0.0174624	-0.259173		573	0.213493	0.425823	0.425823	-0.299845		496	0.00712285	0.506803	0.506803	-1.85219
893	0.00509804	0.403743	0.403743	-1.8987		3978	0.0111373	0.526693	0.526693	-1.67478		165	0.00669294	0.0181751	0.0181751	-0.433859		192	0.00969674	0.0171364	0.0171364	-0.247293		2398	0.291285	0.425127	0.425127	-0.1642		581	0.00235294	0.506609	0.506609	-2.33306
672	0.00392157	0.403714	0.403714	-2.01261		4071	0.00753354	0.526677	0.526677	-1.84455		69	0.00603252	0.0181662	0.0181662	-0.478766		241	0.00816099	0.0170774	0.0170774	-0.320679		2980	0.257638	0.425034	0.425034	-0.217414		4236	0.0105725	0.50651	0.50651	-1.68041
507	0.00606733	0.4037	0.4037	-1.82306		1015	0.00383632	0.526641	0.526641	-2.1376		330	0.00693093	0.0170781	0.0170781	-0.391648		75	0.0071251	0.0170374	0.0170374	-0.378611		2710	0.22193	0.424355	0.424355	-0.281514		4157	0.0212623	0.506495	0.506495	-1.37697
764	0.00379369	0.40341	0.40341	-2.02668		308	0.00508744	0.526603	0.526603	-2.01498		351	0.00685542	0.0170548	0.0170548	-0.395814		226	0.00979901	0.0166396	0.0166396	-0.229962		610	0.424298	0.311897	0.424298	0.133659		3945	0.00353494	0.506379	0.506379	-2.15609
1774	0.00403469	0.403356	0.403356	-1.99988		1856	0.0206134	0.526571	0.526571	-1.40731		116	0.00728816	0.0167458	0.0167458	-0.361288		273	0.0085978	0.0164679	0.0164679	-0.282251		326	0.349644	0.424287	0.424287	-0.0840343		853	0.00350877	0.506378	0.506378	-2.15932
2447	0.0131194	0.403256	0.403256	-1.48767		5160	0.00629085	0.526348	0.526348	-1.92256		290	0.00698373	0.0166708	0.0166708	-0.37787		152	0.00922435	0.0164067	0.0164067	-0.250085		1679	0.257321	0.424257	0.424257	-0.217155		4434	0.00208811	0.50629	0.50629	-2.38465
1015	0.00641711	0.403234	0.403234	-1.79822		709	0.0211201	0.526157	0.526157	-1.39642		153	0.00757941	0.0163284	0.0163284	-0.333309		233	0.00979227	0.016323	0.016323	-0.221918		881	0.267989	0.42397	0.42397	-0.199219		1303	0.00958021	0.506251	0.506251	-1.72299
1888	0.0113011	0.40313	0.40313	-1.55232		2565	0.0133429	0.526112	0.526112	-1.59583		107	0.00602067	0.0161289	0.0161289	-0.42796		103	0.00777518	0.0163179	0.0163179	-0.321953		2109	0.348679	0.423316	0.423316	-0.0842397		4052	0.00597572	0.506162	0.506162	-1.9279
2198	0.00628664	0.402911	0.402911	-1.80679		1037	0.00452489	0.526056	0.526056	-2.06542		205	0.00651578	0.0159888	0.0159888	-0.38985		203	0.00952877	0.0161672	0.0161672	-0.229597		2098	0.252009	0.423144	0.423144	-0.225072		2573	0.00444029	0.506111	0.506111	-2.05683
2751	0.0100704	0.402487	0.402487	-1.60171		5024	0.0027451	0.52605	0.52605	-2.28247		181	0.00808435	0.015785	0.015785	-0.290598		194	0.00661604	0.0157721	0.0157721	-0.377291		128	0.282353	0.423077	0.423077	-0.175627		765	0.00356162	0.50592	0.50592	-2.15243
3426	0.0113569	0.402478	0.402478	-1.54948		3416	0.0111188	0.525952	0.525952	-1.67489		154	0.00752426	0.0157066	0.0157066	-0.319619		189	0.00846629	0.0157507	0.0157507	-0.269608		815	0.372971	0.423023	0.423023	-0.0546897		4079	0.0164535	0.505712	0.505712	-1.48764
254	0.00844646	0.402456	0.402456	-1.67804		3007	0.0187986	0.525926	0.525926	-1.4468		291	0.00733061	0.0156393	0.0156393	-0.329076		73	0.00579815	0.0153976	0.0153976	-0.424163		1646	0.135544	0.422888	0.422888	-0.494146		2303	0.00679978	0.505666	0.505666	-1.87137
686	0.00219146	0.402445	0.402445	-2.26397		3418	0.0148903	0.525898	0.525898	-1.548		42	0.00682714	0.0156008	0.0156008	-0.358909		175	0.00908487	0.0152589	0.0152589	-0.225204		840	0.178938	0.422736	0.422736	-0.373367		822	0.0250624	0.505633	0.505633	-1.30481
1941	0.00231197	0.402429	0.402429	-2.24071		1798	0.00980392	0.525777	0.525777	-1.7294		113	0.00754557	0.0155375	0.0155375	-0.313689		185	0.00933032	0.0152525	0.0152525	-0.213445		2993	0.163464	0.422092	0.422092	-0.411984		3043	0.0172549	0.505098	0.505098	-1.46646
624	0.00631439	0.402238	0.402238	-1.80415		2514	0.0229385	0.525705	0.525705	-1.36018		73	0.00570036	0.015516	0.015516	-0.434878		113	0.00503334	0.0152358	0.0152358	-0.481011		662	0.290374	0.421854	0.421854	-0.162204		836	0.0120643	0.505038	0.505038	-1.62182
1743	0.00271758	0.40215	0.40215	-2.17021		219	0.00808422	0.525538	0.525538	-1.81297		102	0.0060073	0.0154797	0.0154797	-0.411083		101	0.00581058	0.0151867	0.0151867	-0.417245		344	0.270964	0.421166	0.421166	-0.191541		2992	0.00900508	0.504817	0.504817	-1.74865
2178	0.0128105	0.402124	0.402124	-1.4968		818	0.0146405	0.525425	0.525425	-1.55495		318	0.00772565	0.0154797	0.0154797	-0.301826		144	0.00768841	0.015046	0.015046	-0.291585		1177	0.184195	0.420618	0.420618	-0.35861		1345	0.0171911	0.504788	0.504788	-1.46781
1254	0.00511509	0.402119	0.402119	-1.8955		2980	0.0146064	0.525377	0.525377	-1.55593		240	0.0075	0.0153248	0.0153248	-0.310332		218	0.00969283	0.0149975	0.0149975	-0.189568		1016	0.14592	0.420367	0.420367	-0.459513		4495	0.0012987	0.504787	0.504787	-2.5896
861	0.00827887	0.401903	0.401903	-1.68615		875	0.010931	0.525336	0.525336	-1.68178		58	0.00606159	0.0153206	0.0153206	-0.402688		181	0.00920506	0.0149618	0.0149618	-0.210959		2493	0.243723	0.420193	0.420193	-0.236553		4105	0.0132398	0.504677	0.504677	-1.58113
539	0.00788399	0.401879	0.401879	-1.70735		4320	0.0212683	0.525278	0.525278	-1.39266		78	0.00725845	0.0152906	0.0152906	-0.32358		268	0.00837996	0.0145489	0.0145489	-0.239589		1877	0.304013	0.419927	0.419927	-0.140282		1501	0.00847227	0.504645	0.504645	-1.77499
3267	0.00492476	0.401794	0.401794	-1.91162		626	0.012405	0.525277	0.525277	-1.62679		313	0.00665122	0.0151894	0.0151894	-0.358638		228	0.00984275	0.0144632	0.0144632	-0.167148		2465	0.267787	0.418918	0.418918	-0.19434		2378	0.0206707	0.504636	0.504636	-1.38762
2104	0.0143879	0.40151	0.40151	-1.4457		1254	0.0122485	0.525236	0.525236	-1.63227		157	0.00663765	0.0151133	0.0151133	-0.357345		115	0.00866497	0.0142927	0.0142927	-0.217348		1766	0.190374	0.418657	0.418657	-0.34225		373	0.00921113	0.50456	0.50456	-1.7386
1049	0.0047619	0.401477	0.401477	-1.92588		3906	0.010737	0.525166	0.525166	-1.68941		43	0.00623629	0.0149643	0.0149643	-0.380129		63	0.00813842	0.0142772	0.0142772	-0.244103		2474	0.327078	0.418571	0.418571	-0.107117		889	0.0110566	0.504466	0.504466	-1.65921
607	0.00774607	0.401398	0.401398	-1.71449		1860	0.0157617	0.525143	0.525143	-1.52268		39	0.00735632	0.014947	0.014947	-0.307894		246	0.0118876	0.0142234	0.0142234	-0.0779069		15	0.24226	0.417957	0.417957	-0.236849		1249	0.0088418	0.504226	0.504226	-1.75608
1337	0.00397317	0.401393	0.401393	-2.00443		1282	0.00981234	0.525086	0.525086	-1.72846		110	0.00752711	0.0149106	0.0149106	-0.296866		274	0.00707399	0.0141841	0.0141841	-0.302137		2122	0.129521	0.417157	0.417157	-0.50796		4325	0.000170503	0.504177	0.504177	-3.47085
1578	0.0110411	0.401214	0.401214	-1.56036		3408	0.014696	0.525054	0.525054	-1.55301		94	0.00687899	0.0148418	0.0148418	-0.333962		193	0.00979949	0.0141735	0.0141735	-0.160275		2649	0.30915	0.416626	0.416626	-0.129576		1594	0.0123642	0.503959	0.503959	-1.61023
72	0.00131633	0.401207	0.401207	-2.484		3993	0.00846233	0.525009	0.525009	-1.79268		209	0.00756532	0.0144788	0.0144788	-0.281906		61	0.00634149	0.014055	0.014055	-0.345639		673	0.102124	0.416013	0.416013	-0.609978		326	0.0137438	0.50361	0.50361	-1.56399
1211	0.00638086	0.40113	0.40113	-1.79841		739	0.0101442	0.524955	0.524955	-1.7139		340	0.00748471	0.0144529	0.0144529	-0.285779		53	0.00634146	0.0137829	0.0137829	-0.33715		2877	0.129642	0.415917	0.415917	-0.506259		4515	0	0.503569	0.503569	#NUM!
1750	0.00341176	0.40102	0.40102	-2.07019		3834	0.0140931	0.524632	0.524632	-1.57085		287	0.0070764	0.0142944	0.0142944	-0.305354		307	0.00531684	0.0136991	0.0136991	-0.411037		2520	0.297048	0.415471	0.415471	-0.145714		644	0.0162766	0.503394	0.503394	-1.49034
2334	0.00736295	0.401008	0.401008	-1.7361		363	0.0167183	0.524541	0.524541	-1.49659		163	0.00748162	0.0142708	0.0142708	-0.280454		46	0.00559371	0.0135861	0.0135861	-0.385396		1331	0.30898	0.415291	0.415291	-0.128422		4443	0.0164117	0.503366	0.503366	-1.48673
1463	0.00538302	0.400926	0.400926	-1.87204		3129	0.0103081	0.524482	0.524482	-1.70655		122	0.00744602	0.0142467	0.0142467	-0.281791		109	0.00577716	0.0133478	0.0133478	-0.363696		1549	0.209188	0.415238	0.415238	-0.297761		1163	0.0139646	0.503348	0.503348	-1.55684
1301	0.0105007	0.400713	0.400713	-1.58161		261	0.012718	0.524364	0.524364	-1.61521		95	0.00612359	0.0141523	0.0141523	-0.363821		54	0.00532649	0.0133162	0.0133162	-0.39794		758	0.296535	0.415203	0.415203	-0.146184		465	0.00493723	0.503343	0.503343	-2.00838
3075	0.011074	0.400668	0.400668	-1.55848		3555	0.0247121	0.524308	0.524308	-1.32668		177	0.00798631	0.0140243	0.0140243	-0.244535		164	0.0094855	0.0126563	0.0126563	-0.125246		2148	0.262586	0.414679	0.414679	-0.198441		3977	0.00814928	0.503258	0.503258	-1.79067
428	0.00375985	0.400579	0.400579	-2.02752		477	0.00595238	0.5243	0.5243	-1.94489		211	0.00829939	0.0140025	0.0140025	-0.22716		136	0.00842784	0.0126518	0.0126518	-0.176437		2223	0.104238	0.414485	0.414485	-0.599483		865	0.00527903	0.503218	0.503218	-1.9792
1365	0.016637	0.400505	0.400505	-1.38153		2301	0.00983456	0.524295	0.524295	-1.72682		191	0.00848485	0.0139649	0.0139649	-0.216392		251	0.00938887	0.0125547	0.0125547	-0.126195		1293	0.388469	0.414286	0.414286	-0.0279439		391	0.00963091	0.502941	0.502941	-1.71785
1718	0.0114656	0.400299	0.400299	-1.54299		872	0.00746606	0.524208	0.524208	-1.84641		99	0.00654455	0.0139147	0.0139147	-0.327594		235	0.0100757	0.0124248	0.0124248	-0.0910126		1678	0.173975	0.41426	0.41426	-0.376786		1561	0.0116078	0.502924	0.502924	-1.63675
1245	0.00754994	0.400183	0.400183	-1.72432		525	0.00943162	0.5242	0.5242	-1.74491		337	0.00766559	0.0137641	0.0137641	-0.254202		126	0.00852749	0.012303	0.012303	-0.159188		966	0.414197	0.331794	0.414197	0.0963379		3849	0.0201998	0.502923	0.502923	-1.39615
2827	0.000653595	0.4	0.4	-2.78675		4008	0.0121404	0.524105	0.524105	-1.63518		187	0.00821178	0.013716	0.013716	-0.222789		108	0.00495535	0.0122209	0.0122209	-0.39203		2644	0.236851	0.414187	0.414187	-0.242721		2788	0.0144347	0.50292	0.50292	-1.54209
673	0.00360307	0.399841	0.399841	-2.04521		4907	0.0111163	0.524008	0.524008	-1.67338		188	0.00848791	0.0136561	0.0136561	-0.206524		55	0.00658163	0.0120985	0.0120985	-0.264399		2111	0.343439	0.413914	0.413914	-0.0810606		3986	0.025	0.502903	0.502903	-1.30354
2396	0.0189366	0.399823	0.399823	-1.32457		4508	0.00934183	0.523992	0.523992	-1.74889		232	0.00773421	0.0136529	0.0136529	-0.246808		257	0.0118699	0.0111239	0.0118699	0.0281921		838	0.281307	0.4139	0.4139	-0.167714		2659	0.018601	0.502809	0.502809	-1.43187
738	0.00669935	0.399637	0.399637	-1.77563		1692	0.0185401	0.523918	0.523918	-1.45115		70	0.00628877	0.0135971	0.0135971	-0.334882		232	0.00955809	0.0116594	0.0116594	-0.0863032		1605	0.286275	0.413532	0.413532	-0.159727		4469	0.0153005	0.502732	0.502732	-1.51663
3497	0.00843137	0.399627	0.399627	-1.67576		5141	0.00133611	0.52379	0.52379	-2.59331		180	0.00783693	0.0135952	0.0135952	-0.239239		52	0.00641491	0.0116049	0.0116049	-0.257452		2391	0.124536	0.413355	0.413355	-0.521027		1671	0.00900508	0.502614	0.502614	-1.74675
540	0.0045505	0.399501	0.399501	-1.94346		422	0.0122213	0.523744	0.523744	-1.632		166	0.00730631	0.0132114	0.0132114	-0.257251		161	0.00894969	0.0115762	0.0115762	-0.111759		376	0.263882	0.413186	0.413186	-0.194736		3688	0.0118114	0.502474	0.502474	-1.62881
3110	0.00472041	0.399371	0.399371	-1.9274		592	0.00752941	0.523608	0.523608	-1.84225		149	0.00802596	0.0131999	0.0131999	-0.216073		118	0.00809192	0.011457	0.011457	-0.15102		1248	0.412771	0.253479	0.412771	0.211767		2875	0.0100775	0.502462	0.502462	-1.69775
308	0.00522876	0.399346	0.399346	-1.88295		4838	0.00324183	0.523608	0.523608	-2.20822		259	0.00633021	0.0129314	0.0129314	-0.310227		197	0.00916371	0.0114167	0.0114167	-0.0954699		1418	0.257792	0.412642	0.412642	-0.204305		1896	0.00759804	0.502298	0.502298	-1.82026
1392	0.00285593	0.399233	0.399233	-2.14548		1725	0.0140837	0.523548	0.523548	-1.57024		57	0.00637548	0.0127979	0.0127979	-0.302627		132	0.00780304	0.0113918	0.0113918	-0.164328		51	0.349749	0.412616	0.412616	-0.0717892		3390	0.00887513	0.50225	0.50225	-1.75275
2775	0.00730223	0.399053	0.399053	-1.73758		375	0.016973	0.523529	0.523529	-1.48918		208	0.00831127	0.0127854	0.0127854	-0.187047		262	0.0100165	0.0113322	0.0113322	-0.0535969		2058	0.106144	0.412516	0.412516	-0.589547		1670	0.00599009	0.502219	0.502219	-1.92346
2765	0.0146192	0.398906	0.398906	-1.43595		1045	0.00727669	0.523486	0.523486	-1.85697		150	0.0070043	0.0127678	0.0127678	-0.260752		264	0.00618591	0.0113217	0.0113217	-0.262508		2106	0.106681	0.412491	0.412491	-0.587327		600	0.0182319	0.502202	0.502202	-1.44005
697	0.00528478	0.398842	0.398842	-1.87777		3881	0.00709106	0.523341	0.523341	-1.86807		158	0.0059593	0.0127517	0.0127517	-0.330374		89	0.00676983	0.0112565	0.0112565	-0.220826		2385	0.284434	0.412368	0.412368	-0.161303		4049	0.00756303	0.502165	0.502165	-1.82215
3039	0.00545157	0.398797	0.398797	-1.86423		4461	0.0115532	0.523337	0.523337	-1.65608		322	0.00759294	0.0125642	0.0125642	-0.218727		27	0.00571352	0.0112231	0.0112231	-0.293209		1141	0.241725	0.412078	0.412078	-0.231657		3554	0.0291101	0.502149	0.502149	-1.23679
571	0.0048366	0.398758	0.398758	-1.91617		4469	0.00739496	0.523305	0.523305	-1.84982		142	0.00753787	0.0123909	0.0123909	-0.215855		190	0.00959405	0.0111971	0.0111971	-0.0671019		1955	0.220435	0.412058	0.412058	-0.271678		445	0.00386963	0.501909	0.501909	-2.11296
3238	0.0135333	0.398718	0.398718	-1.46926		1670	0.0123488	0.523237	0.523237	-1.62708		217	0.00666761	0.0123478	0.0123478	-0.267618		244	0.0101129	0.0111957	0.0111957	-0.0441782		38	0.18905	0.411968	0.411968	-0.338287		336	0.00404807	0.501834	0.501834	-2.09331
583	0.00429997	0.39859	0.39859	-1.96706		2800	0.0119786	0.523155	0.523155	-1.64022		186	0.00586864	0.0123269	0.0123269	-0.322316		356	0.0076755	0.011148	0.011148	-0.162092		1492	0.32109	0.411908	0.411908	-0.108173		2292	0.00365505	0.501732	0.501732	-2.13758
1409	0.0135472	0.398485	0.398485	-1.46856		2951	0.0109091	0.523066	0.523066	-1.68077		199	0.00637025	0.0121513	0.0121513	-0.280468		285	0.00898366	0.0111118	0.0111118	-0.0923313		986	0.40056	0.411578	0.411578	-0.0117843		3814	0.010049	0.501716	0.501716	-1.69833
32	0.00100906	0.398372	0.398372	-2.59637		3132	0.015006	0.522989	0.522989	-1.54223		206	0.00634875	0.0120503	0.0120503	-0.278308		255	0.00986164	0.0110546	0.0110546	-0.049592		2705	0.293033	0.411348	0.411348	-0.147292		2240	0.00838404	0.50169	0.50169	-1.77698
985	0.00400501	0.398331	0.398331	-1.99764		3967	0.00491916	0.522979	0.522979	-2.02659		184	0.0087344	0.011895	0.011895	-0.13413		69	0.00674748	0.0109782	0.0109782	-0.21139		193	0.200237	0.41119	0.41119	-0.312499		205	0.00504202	0.501655	0.501655	-1.9978
1893	0.00929135	0.398275	0.398275	-1.6321		166	0.000968289	0.522827	0.522827	-2.73235		125	0.00725873	0.0117866	0.0117866	-0.210526		128	0.00793505	0.0108395	0.0108395	-0.135458		1044	0.234052	0.411111	0.411111	-0.244646		3634	0.0112094	0.501579	0.501579	-1.65076
2181	0.0045431	0.398165	0.398165	-1.94271		2475	0.0162677	0.522691	0.522691	-1.50692		216	0.00646006	0.0117192	0.0117192	-0.25866		278	0.00943681	0.0108256	0.0108256	-0.059626		525	0.124465	0.410739	0.410739	-0.51852		2740	0.00461108	0.501573	0.501573	-2.03653
217	0.00280804	0.39787	0.39787	-2.15134		2581	0.01823	0.522682	0.522682	-1.45745		234	0.00787533	0.0116939	0.0116939	-0.171689		116	0.00754599	0.0107706	0.0107706	-0.154522		259	0.24761	0.410692	0.410692	-0.219748		4136	0.00162408	0.501446	0.501446	-2.48962
3500	0.00821341	0.397812	0.397812	-1.68515		1016	0.0111719	0.522435	0.522435	-1.6699		241	0.00675493	0.0116343	0.0116343	-0.23612		293	0.0102063	0.0107506	0.0107506	-0.0225633		1899	0.197208	0.410668	0.410668	-0.318566		162	0.0175282	0.501248	0.501248	-1.45631
331	0.000477408	0.397596	0.397596	-2.92055		3888	0.011024	0.522179	0.522179	-1.67548		218	0.00831426	0.0115045	0.0115045	-0.141043		25	0.00563022	0.010575	0.010575	-0.273756		422	0.219289	0.410534	0.410534	-0.272332		3254	0.0202782	0.501123	0.501123	-1.39291
792	0.00756483	0.397495	0.397495	-1.72053		2560	0.0181251	0.522154	0.522154	-1.45952		162	0.00808177	0.0113193	0.0113193	-0.146311		259	0.0105083	0.00830637	0.0105083	0.102121		1812	0.248529	0.410294	0.410294	-0.217717		3127	0.0176894	0.501072	0.501072	-1.45219
2780	0.0105098	0.39749	0.39749	-1.57773		5192	0.00280413	0.522117	0.522117	-2.26997		169	0.00860252	0.0112207	0.0112207	-0.115393		349	0.00787514	0.0102537	0.0102537	-0.114622		1524	0.410175	0.280827	0.410175	0.164531		662	0.00681858	0.501042	0.501042	-1.86618
280	0.00253623	0.397379	0.397379	-2.19502		2258	0.01131	0.52208	0.52208	-1.66427		229	0.00702983	0.01116	0.01116	-0.200721		256	0.00936397	0.0102004	0.0102004	-0.0371583		2233	0.260809	0.409928	0.409928	-0.196385		1	0.0306001	0.50101	0.50101	-1.21412
2513	0.00825593	0.397317	0.397317	-1.68237		4278	0.012692	0.522071	0.522071	-1.6142		193	0.00844253	0.0111015	0.0111015	-0.118911		191	0.00865042	0.0100893	0.0100893	-0.0668257		1034	0.360083	0.409692	0.409692	-0.0560553		3036	0.0173669	0.50098	0.50098	-1.4601
1475	0.00513416	0.397265	0.397265	-1.88861		2220	0.0160562	0.522013	0.522013	-1.51204		170	0.00756595	0.0109741	0.0109741	-0.161505		67	0.00673677	0.0100778	0.0100778	-0.174913		632	0.34866	0.409498	0.409498	-0.06985		2655	0.0139481	0.500965	0.500965	-1.55529
3534	0.000980392	0.396855	0.396855	-2.60723		4684	0.0152028	0.521945	0.521945	-1.5357		132	0.00720815	0.0108646	0.0108646	-0.178188		275	0.0100484	0.00969765	0.0100484	0.0154287		909	0.320517	0.40931	0.40931	-0.106202		914	0.0196721	0.500804	0.500804	-1.40582
2451	0.00843593	0.396762	0.396762	-1.6724		3769	0.00597103	0.521766	0.521766	-1.94143		226	0.00836559	0.0107324	0.0107324	-0.108199		276	0.00946246	0.00996937	0.00996937	-0.022664		885	0.133627	0.408922	0.408922	-0.485744		3919	0.00993464	0.500758	0.500758	-1.70248
831	0.00952685	0.396697	0.396697	-1.61951		1294	0.0182877	0.521763	0.521763	-1.45531		230	0.00649499	0.0106406	0.0106406	-0.21439		150	0.00855585	0.0099478	0.0099478	-0.0654642		2184	0.290343	0.408775	0.408775	-0.148572		3957	0.0189189	0.500742	0.500742	-1.42272
2330	0.00981256	0.396562	0.396562	-1.60653		3301	0.0139688	0.52174	0.52174	-1.5723		250	0.00658392	0.0104826	0.0104826	-0.201984		217	0.00777474	0.00989512	0.00989512	-0.104735		135	0.226979	0.40841	0.40841	-0.255112		3502	0.014067	0.500443	0.500443	-1.55115
1982	0.0121008	0.396443	0.396443	-1.51536		3814	0.0134581	0.521635	0.521635	-1.58838		284	0.00650058	0.0104452	0.0104452	-0.205965		249	0.00989459	0.00821716	0.00989459	0.0806762		2121	0.266275	0.408268	0.408268	-0.185616		4609	0.0106443	0.500181	0.500181	-1.67201
811	0.00502451	0.395925	0.395925	-1.89652		452	0.019847	0.521569	0.521569	-1.41962		227	0.00629803	0.0103291	0.0103291	-0.214857		220	0.00920434	0.00987846	0.00987846	-0.0306966		808	0.0880763	0.40749	0.40749	-0.665258		1806	0.0240642	0.5	0.5	-1.3176
1017	0.00493501	0.395858	0.395858	-1.90425		3773	0.0108071	0.521477	0.521477	-1.68353		114	0.00675381	0.0102518	0.0102518	-0.181249		267	0.00910962	0.00981071	0.00981071	-0.0322001		306	0.235294	0.407444	0.407444	-0.238457		688	0.0077357	0.499758	0.499758	-1.81026
60	0.00135747	0.395777	0.395777	-2.46472		5121	0.0106974	0.521445	0.521445	-1.68793		76	0.00686275	0.010087	0.010087	-0.167264		59	0.00643491	0.00980076	0.00980076	-0.182718		2089	0.407442	0.297925	0.407442	0.13596		3979	0.0148867	0.499753	0.499753	-1.52596
149	0.00423811	0.395674	0.395674	-1.97017		5056	0.0071273	0.521444	0.521444	-1.86428		164	0.00779312	0.00995898	0.00995898	-0.106504		294	0.00975187	0.00662849	0.00975187	0.167673		1499	0.288725	0.407398	0.407398	-0.149533		61	0.0143902	0.499734	0.499734	-1.54067
1912	0.00752251	0.395659	0.395659	-1.72096		5084	0.00969323	0.521284	0.521284	-1.73061		201	0.00848498	0.00991677	0.00991677	-0.0677197		308	0.00974687	0.00554304	0.00974687	0.245117		1156	0.406718	0.24873	0.406718	0.213565		759	0.00341282	0.499459	0.499459	-2.16539
3396	0.0072549	0.395602	0.395602	-1.73663		3059	0.0266003	0.521216	0.521216	-1.29213		251	0.00794288	0.00982432	0.00982432	-0.0923248		266	0.00968149	0.00679787	0.00968149	0.153569		2466	0.297386	0.406458	0.406458	-0.135695		4320	0.0163585	0.499272	0.499272	-1.48459
354	0.00285714	0.395588	0.395588	-2.14131		3328	0.0230428	0.521211	0.521211	-1.35448		160	0.00724587	0.00980161	0.00980161	-0.131207		304	0.00968017	0.00674858	0.00968017	0.156671		43	0.143338	0.406435	0.406435	-0.452629		2054	0.0143791	0.499201	0.499201	-1.54054
865	0.00979387	0.395576	0.395576	-1.60628		87	0.00613267	0.521026	0.521026	-1.92921		143	0.00736498	0.00973917	0.00973917	-0.121351		186	0.0086867	0.00966082	0.00966082	-0.046159		2674	0.126463	0.406212	0.406212	-0.506787		1228	0.00982373	0.499188	0.499188	-1.70599
270	0.00151803	0.395319	0.395319	-2.41567		414	0.00818169	0.521004	0.521004	-1.804		195	0.00761813	0.00971208	0.00971208	-0.105464		114	0.00697361	0.00951698	0.00951698	-0.135041		2491	0.406107	0.264802	0.406107	0.185719		223	0.00938967	0.499116	0.499116	-1.72555
2493	0.00210933	0.395098	0.395098	-2.27256		3727	0.00989442	0.520945	0.520945	-1.7214		156	0.00754336	0.00968462	0.00968462	-0.108518		321	0.0094302	0.00773051	0.0094302	0.0863127		2782	0.158543	0.406013	0.406013	-0.408392		1810	0.0129255	0.498729	0.498729	-1.58642
1629	0.00810265	0.394867	0.394867	-1.68782		1908	0.008878	0.520752	0.520752	-1.76832		109	0.00776658	0.00956148	0.00956148	-0.0902955		327	0.00935582	0.0050509	0.00935582	0.267713		78	0.108836	0.405959	0.405959	-0.571708		3295	0.00808323	0.498719	0.498719	-1.79027
853	0.011329	0.394733	0.394733	-1.54211		4710	0.00594771	0.520327	0.520327	-1.94193		246	0.00783801	0.00953479	0.00953479	-0.0851055		173	0.00605761	0.00935239	0.00935239	-0.188621		2839	0.388697	0.405207	0.405207	-0.0180659		4012	0.0105273	0.498706	0.498706	-1.67553
1423	0.00307951	0.394731	0.394731	-2.10782		645	0.0129838	0.520268	0.520268	-1.60282		155	0.00708977	0.00947096	0.00947096	-0.125762		297	0.00919828	0.00613528	0.00919828	0.175872		1701	0.288212	0.404725	0.404725	-0.147448		3614	0.00413743	0.498651	0.498651	-2.08107
3185	0.00138514	0.394729	0.394729	-2.45481		4768	0.0131919	0.520261	0.520261	-1.59591		207	0.00791498	0.00942973	0.00942973	-0.0760491		252	0.00919457	0.00871192	0.00919457	0.0234178		1589	0.15832	0.40354	0.40354	-0.40635		790	0.0194316	0.498612	0.498612	-1.40925
351	0.00309518	0.394621	0.394621	-2.10549		10	0.0103387	0.520202	0.520202	-1.70171		245	0.00762333	0.00920195	0.00920195	-0.0817351		286	0.00918406	0.00749399	0.00918406	0.0883216		1822	0.24103	0.403512	0.403512	-0.223785		1200	0.00816233	0.498313	0.498313	-1.78569
2427	0.0136911	0.394588	0.394588	-1.45971		2854	0.00819608	0.520196	0.520196	-1.80256		225	0.0082796	0.00914261	0.00914261	-0.0430608		324	0.00864103	0.00899754	0.00899754	-0.0175581		740	0.345257	0.403286	0.403286	-0.0674702		668	0.00892495	0.49831	0.49831	-1.74689
2407	0.0140603	0.394548	0.394548	-1.44811		367	0.000920716	0.520102	0.520102	-2.75196		304	0.00765145	0.00893734	0.00893734	-0.0674646		311	0.00890923	0.00783184	0.00890923	0.0559766		2867	0.192004	0.403094	0.403094	-0.322097		2903	0.000991166	0.498255	0.498255	-2.70131
864	0.0127694	0.394393	0.394393	-1.48976		3437	0.00935829	0.520053	0.520053	-1.74485		88	0.00686536	0.0087896	0.0087896	-0.107306		331	0.00890161	0.00502632	0.00890161	0.248219		268	0.236285	0.402974	0.402974	-0.23184		156	0.00975187	0.498247	0.498247	-1.70836
2556	0.00791075	0.394287	0.394287	-1.69759		1872	0.0138344	0.519935	0.519935	-1.57499		219	0.00805894	0.00876368	0.00876368	-0.0364084		300	0.00887148	0.00551713	0.00887148	0.206283		2779	0.249252	0.402526	0.402526	-0.208155		2698	0.00916221	0.498182	0.498182	-1.73539
221	0.00632511	0.394232	0.394232	-1.79468		4287	0.00490196	0.519935	0.519935	-2.02558		182	0.00767739	0.00876255	0.00876255	-0.0574166		326	0.00878692	0.00666612	0.00878692	0.119963		1823	0.21973	0.402451	0.402451	-0.262823		1276	0.0237433	0.498111	0.498111	-1.32178
3235	0.0100033	0.393951	0.393951	-1.5953		530	0.00880296	0.519759	0.519759	-1.77117		341	0.00662745	0.0087598	0.0087598	-0.121148		309	0.00876764	0.00748059	0.00876764	0.0689468		2492	0.297615	0.402332	0.402332	-0.130929		2560	0.0196779	0.498109	0.498109	-1.40335
3178	0.0126026	0.393866	0.393866	-1.49489		444	0.0140463	0.51975	0.51975	-1.56823		221	0.00796498	0.00875471	0.00875471	-0.041057		335	0.00875858	0.00447413	0.00875858	0.291725		2340	0.402288	0.263539	0.402288	0.183692		1997	0.014878	0.498099	0.498099	-1.52477
2750	0.0169075	0.393812	0.393812	-1.36721		3803	0.0134454	0.519684	0.519684	-1.58717		96	0.00661521	0.00865786	0.00865786	-0.116867		353	0.00871178	0.00492228	0.00871178	0.24794		2195	0.235525	0.402168	0.402168	-0.232371		4330	0.00605218	0.49807	0.49807	-1.91538
3148	0.00907229	0.39362	0.39362	-1.63736		1687	0.00916553	0.519653	0.519653	-1.75356		331	0.00862745	0.00413459	0.00862745	0.31945		325	0.00866873	0.00457252	0.00866873	0.2778		1002	0.401997	0.216485	0.401997	0.268795		4001	0.0172343	0.497833	0.497833	-1.46069
1006	0.00668215	0.393537	0.393537	-1.77007		4781	0.00680725	0.519596	0.519596	-1.88269		278	0.00766525	0.00858702	0.00858702	-0.0493162		183	0.00784653	0.00863764	0.00863764	-0.0417172		903	0.348621	0.401961	0.401961	-0.0618304		700	0.0206822	0.497771	0.497771	-1.38143
2889	0.00347481	0.393299	0.393299	-2.05379		3638	0.0119894	0.519506	0.519506	-1.63679		295	0.00857985	0.00431826	0.00857985	0.298171		359	0.00863391	0.00409102	0.00863391	0.324376		163	0.382154	0.401364	0.401364	-0.0213		4246	0.0112045	0.497728	0.497728	-1.6476
580	0.00566974	0.393244	0.393244	-1.8411		3966	0.0204963	0.519485	0.519485	-1.4039		289	0.00708958	0.00854031	0.00854031	-0.0808528		305	0.0086059	0.00552999	0.0086059	0.192072		2600	0.401019	0.259893	0.401019	0.18837		4343	0.00718954	0.497712	0.497712	-1.84028
1051	0.00356963	0.393087	0.393087	-2.04187		5197	0.00593018	0.519401	0.519401	-1.94243		329	0.00853054	0.00343701	0.00853054	0.394796		323	0.00804587	0.00850201	0.00850201	-0.0239488		2866	0.341092	0.401012	0.401012	-0.0702857		946	0.0138824	0.497647	0.497647	-1.55446
688	0.00732315	0.39298	0.39298	-1.72967		458	0.0047549	0.519167	0.519167	-2.03817		350	0.00849359	0.00463801	0.00849359	0.26276		348	0.00846464	0.00414916	0.00846464	0.309648		2577	0.185399	0.400735	0.400735	-0.33475		2247	0.0187675	0.497572	0.497572	-1.42345
1102	0.00960208	0.392849	0.392849	-1.61186		431	0.012183	0.519163	0.519163	-1.62955		212	0.00776876	0.00845166	0.00845166	-0.03659		282	0.00846386	0.00584517	0.00846386	0.160771		639	0.372157	0.40051	0.40051	-0.0318871		175	0.000343137	0.497549	0.497549	-3.16137
344	0.00322953	0.392503	0.392503	-2.0847		2011	0.0142222	0.518745	0.518745	-1.56199		148	0.00707177	0.00842571	0.00842571	-0.0760783		182	0.00828528	0.00843906	0.00843906	-0.00798726		1852	0.400497	0.22132	0.400497	0.257579		4289	0.00722892	0.49752	0.49752	-1.83774
748	0.00818513	0.392202	0.392202	-1.68048		4950	0.00183383	0.518522	0.518522	-2.45141		254	0.0075802	0.00841409	0.00841409	-0.0453269		347	0.00843485	0.00403759	0.00843485	0.319955		2404	0.251468	0.40039	0.40039	-0.202001		3940	0.00113852	0.497343	0.497343	-2.64032
76	0.000206398	0.391882	0.391882	-3.27845		167	0.0106924	0.518505	0.518505	-1.68568		265	0.00835616	0.00428677	0.00835616	0.289876		370	0.00842562	0.00374547	0.00842562	0.352095		2961	0.186113	0.4	0.4	-0.332282		127	0.0101262	0.497341	0.497341	-1.69121
1404	0.0163228	0.391869	0.391869	-1.38035		338	0.00672269	0.518476	0.518476	-1.88719		87	0.00703241	0.0083396	0.0083396	-0.074041		131	0.007594	0.00841523	0.00841523	-0.044595		2364	0.206339	0.399877	0.399877	-0.287346		2795	0.00927731	0.497277	0.497277	-1.72918
2114	0.00810458	0.391843	0.391843	-1.68438		3731	0.0115921	0.518313	0.518313	-1.65043		326	0.0082894	0.00336374	0.0082894	0.391701		342	0.00841462	0.00434854	0.00841462	0.286691		55	0.172088	0.399616	0.399616	-0.365893		3671	0.0301423	0.49704	0.49704	-1.21722
119	0.000668655	0.391795	0.391795	-2.76786		4702	0.00235294	0.51825	0.51825	-2.34293		298	0.00821874	0.00385791	0.00821874	0.328454		70	0.00616629	0.00840566	0.00840566	-0.134548		2468	0.323958	0.399449	0.399449	-0.0909717		1297	0.0135266	0.497016	0.497016	-1.56518
1617	0.00395294	0.391561	0.391561	-1.99588		618	0.00888889	0.518245	0.518245	-1.76569		175	0.00821403	0.00655738	0.00821403	0.0978261		346	0.00838354	0.00565962	0.00838354	0.17064		496	0.259996	0.399151	0.399151	-0.186171		3429	0.0161816	0.497007	0.497007	-1.48734
198	0.00248201	0.391437	0.391437	-2.19786		3450	0.0201681	0.518207	0.518207	-1.40984		335	0.00817642	0.00770983	0.00817642	0.0255183		361	0.00835155	0.00437666	0.00835155	0.280625		1984	0.317475	0.398836	0.398836	-0.0990858		2347	0.0165913	0.496908	0.496908	-1.4764
832	0.014508	0.391015	0.391015	-1.43059		2531	0.0118976	0.518179	0.518179	-1.63902		139	0.00632611	0.00816305	0.00816305	-0.110716		221	0.00833206	0.00686529	0.00833206	0.0840934		2538	0.093296	0.39873	0.39873	-0.630816		808	0.0109135	0.496762	0.496762	-1.65818
1307	0.00630861	0.390622	0.390622	-1.79182		2435	0.0127698	0.518158	0.518158	-1.60828		93	0.00782669	0.008098	0.008098	-0.0147993		281	0.00831743	0.00577631	0.00831743	0.158338		2092	0.255909	0.398728	0.398728	-0.192592		4368	0.0036795	0.496684	0.496684	-2.13029
126	0.00281011	0.3905	0.3905	-2.1429		3748	0.018777	0.518013	0.518013	-1.44071		264	0.00753444	0.00805465	0.00805465	-0.0289956		320	0.00827024	0.00656738	0.00827024	0.100126		1374	0.320834	0.398406	0.398406	-0.0940452		893	0.00807518	0.496554	0.496554	-1.78881
3143	0.012939	0.390429	0.390429	-1.47964		178	0.00739065	0.517986	0.517986	-1.84564		271	0.00799295	0.00804583	0.00804583	-0.00286348		322	0.00826709	0.00781958	0.00826709	0.024169		792	0.365074	0.398039	0.398039	-0.0375455		2745	0.012838	0.496553	0.496553	-1.58747
2357	0.0103094	0.390395	0.390395	-1.57827		1090	0.0120045	0.517835	0.517835	-1.63485		311	0.00801419	0.00437138	0.00801419	0.263241		372	0.00826331	0.00388155	0.00826331	0.328148		418	0.234524	0.397969	0.397969	-0.229663		2167	0.0155686	0.496549	0.496549	-1.50371
2282	0.00890878	0.390367	0.390367	-1.64165		343	0.000227337	0.517818	0.517818	-3.35751		257	0.00800699	0.00462068	0.00800699	0.238764		334	0.00825403	0.00535364	0.00825403	0.188017		490	0.379221	0.397963	0.397963	-0.0209504		230	0.00970072	0.496388	0.496388	-1.70902
2697	0.00265714	0.390324	0.390324	-2.16701		529	0.0155817	0.517804	0.517804	-1.52155		243	0.00800043	0.00653118	0.00800043	0.0881215		121	0.00704855	0.00820683	0.00820683	-0.066076		633	0.397839	0.170148	0.397839	0.368881		3481	0.00158532	0.49637	0.49637	-2.49569
3404	0.0101266	0.390171	0.390171	-1.58579		4539	0.009375	0.51777	0.51777	-1.74217		332	0.00798361	0.00369915	0.00798361	0.334097		339	0.00819328	0.00784852	0.00819328	0.0186697		80	0.313901	0.397834	0.397834	-0.102909		363	0.042669	0.496342	0.496342	-1.06567
1515	0.00441618	0.390108	0.390108	-1.94614		1060	0.0115444	0.517735	0.517735	-1.65174		260	0.00797254	0.00455172	0.00797254	0.243421		265	0.0081592	0.00698859	0.0081592	0.0672584		2986	0.215578	0.397701	0.397701	-0.265952		2058	0.00622549	0.496176	0.496176	-1.90146
1679	0.0158331	0.389913	0.389913	-1.3914		5086	0.00843731	0.517607	0.517607	-1.7878		336	0.00796474	0.00778234	0.00796474	0.0100613		351	0.00809765	0.00498117	0.00809765	0.211027		2357	0.397594	0.321078	0.397594	0.0928282		2348	0.0251864	0.496051	0.496051	-1.29436
2752	0.0115046	0.389836	0.389836	-1.53001		4216	0.0220671	0.517581	0.517581	-1.37023		292	0.00750467	0.00795985	0.00795985	-0.0255734		290	0.00806982	0.00619744	0.00806982	0.114651		2527	0.305948	0.397331	0.397331	-0.113504		4016	0.00522305	0.496019	0.496019	-1.97757
1549	0.00388861	0.389718	0.389718	-2.00096		5133	0.00693416	0.517439	0.517439	-1.87287		120	0.0077468	0.00795081	0.00795081	-0.0112892		315	0.00806607	0.00587729	0.00806607	0.137485		1484	0.238367	0.397073	0.397073	-0.221625		4143	0.00450778	0.495977	0.495977	-2.0415
840	0.00382004	0.389682	0.389682	-2.00864		203	0.00473548	0.517425	0.517425	-2.03848		222	0.00773694	0.00793416	0.00793416	-0.0109315		77	0.00692293	0.00805281	0.00805281	-0.0656574		1622	0.159596	0.39697	0.39697	-0.395735		2668	0.0143483	0.495963	0.495963	-1.53865
1287	0.00309598	0.389511	0.389511	-2.09972		4480	0.00534995	0.517258	0.517258	-1.98536		128	0.0079023	0.00655849	0.0079023	0.0809499		167	0.00805243	0.00597048	0.00805243	0.129918		1217	0.216515	0.396935	0.396935	-0.263231		2033	0.0156863	0.49594	0.49594	-1.49991
2998	0.0147928	0.389476	0.389476	-1.42043		3829	0.00989512	0.517237	0.517237	-1.71827		213	0.00698403	0.00788357	0.00788357	-0.0526166		357	0.00802187	0.00398465	0.00802187	0.303885		1797	0.254698	0.396791	0.396791	-0.192536		226	0.00687548	0.495798	0.495798	-1.858
3289	0.00254416	0.389402	0.389402	-2.18485		1934	0.0154902	0.517176	0.517176	-1.52358		179	0.00787754	0.00582502	0.00787754	0.131093		364	0.00791904	0.0040312	0.00791904	0.293238		1908	0.396488	0.15218	0.396488	0.415872		4002	0.00409982	0.495651	0.495651	-2.08241
3222	0.00762324	0.389188	0.389188	-1.70802		2905	0.0197463	0.517163	0.517163	-1.41814		106	0.00779673	0.00706579	0.00779673	0.042752		163	0.00790975	0.0057866	0.00790975	0.135739		692	0.289664	0.396471	0.396471	-0.136317		2514	0.0153739	0.495645	0.495645	-1.50839
467	0.0035488	0.389055	0.389055	-2.03993		3775	0.0113241	0.517118	0.517118	-1.65959		315	0.0077912	0.00395273	0.0077912	0.294707		336	0.00787262	0.00502938	0.00787262	0.194605		2113	0.242562	0.396351	0.396351	-0.213257		2503	0.00124973	0.495583	0.495583	-2.5983
1255	0.00649778	0.388894	0.388894	-1.77707		5191	0	0.516949	0.516949	#NUM!		274	0.00770215	0.00545384	0.00770215	0.14991		243	0.00780358	0.00617619	0.00780358	0.101574		2909	0.340463	0.396346	0.396346	-0.0660038		4068	0.00284248	0.495565	0.495565	-2.2414
2747	0.0101095	0.388796	0.388796	-1.58499		4026	0.0119023	0.516718	0.516718	-1.63762		299	0.00724135	0.00768442	0.00768442	-0.025792		362	0.00779247	0.00502609	0.00779247	0.190445		1968	0.316821	0.396319	0.396319	-0.0972305		4604	0.00134028	0.495557	0.495557	-2.5679
2763	0.0129959	0.388782	0.388782	-1.4759		1117	0.0115385	0.516566	0.516566	-1.65098		312	0.00767697	0.00383295	0.00767697	0.301657		166	0.00747784	0.00778942	0.00778942	-0.0177288		1485	0.366284	0.395763	0.395763	-0.0336177		358	0.00717564	0.495508	0.495508	-1.83919
2784	0.00487395	0.388683	0.388683	-1.90172		2165	0.0173833	0.516455	0.516455	-1.4729		339	0.0076265	0.00756903	0.0076265	0.00328534		374	0.00776949	0.00422228	0.00776949	0.264845		124	0.270023	0.395626	0.395626	-0.165885		3534	0.012588	0.495483	0.495483	-1.59507
1191	0.00530995	0.388625	0.388625	-1.86444		4459	0.0150404	0.516355	0.516355	-1.53569		262	0.00761363	0.00721449	0.00761363	0.0233862		62	0.00589845	0.00776587	0.00776587	-0.119452		784	0.315615	0.395511	0.395511	-0.0980009		2360	0.0174991	0.495431	0.495431	-1.45197
1826	0.00862745	0.388537	0.388537	-1.65355		2978	0.00369839	0.51634	0.51634	-2.14492		115	0.00704282	0.00761104	0.00761104	-0.0336978		147	0.0068978	0.0077572	0.0077572	-0.0509943		1227	0.311926	0.395479	0.395479	-0.103071		2523	0.025578	0.49523	0.49523	-1.28694
2560	0.0105958	0.388537	0.388537	-1.5643		1392	0.0092006	0.516214	0.516214	-1.74901		321	0.00758381	0.00378874	0.00758381	0.301392		369	0.00773994	0.00352024	0.00773994	0.342165		2418	0.394073	0.395455	0.395455	-0.0015198		2868	0.0175707	0.495085	0.495085	-1.44989
827	0.00888295	0.388473	0.388473	-1.6408		4763	0.00708167	0.5162	0.5162	-1.86268		220	0.00757824	0.00533241	0.00757824	0.152645		306	0.00772864	0.00554601	0.00772864	0.144122		1033	0.272026	0.395425	0.395425	-0.162453		4503	0.00504798	0.494952	0.494952	-1.99145
3441	0.00770634	0.388418	0.388418	-1.70245		1286	0.00347339	0.51619	0.51619	-2.17206		252	0.00756538	0.00692214	0.00756538	0.0385904		367	0.00771391	0.00488581	0.00771391	0.198338		785	0.395415	0.369653	0.395415	0.0292586		606	0.0150921	0.49491	0.49491	-1.51578
564	0.00671397	0.388388	0.388388	-1.76229		3055	0.0157663	0.516186	0.516186	-1.51508		190	0.00680615	0.00755103	0.00755103	-0.0451046		352	0.00770407	0.00600195	0.00770407	0.108428		2932	0.395065	0.382199	0.395065	0.0143793		1853	0.0109804	0.49479	0.49479	-1.6538
2914	0.00448991	0.388235	0.388235	-1.93686		1572	0.0146438	0.516108	0.516108	-1.54709		194	0.00754914	0.00577522	0.00754914	0.116329		333	0.00742988	0.00768487	0.00768487	-0.0146547		2931	0.291562	0.394611	0.394611	-0.131438		2302	0.011188	0.494752	0.494752	-1.64563
410	0.00324669	0.388144	0.388144	-2.07755		2444	0.0127949	0.516085	0.516085	-1.60568		297	0.00752082	0.00478522	0.00752082	0.196363		230	0.00767487	0.00617424	0.00767487	0.0944878		2510	0.203697	0.39423	0.39423	-0.286764		792	0.00299278	0.494668	0.494668	-2.21824
1352	0.0115033	0.388007	0.388007	-1.52802		1089	0.00576169	0.516078	0.516078	-1.95217		319	0.00671658	0.00751515	0.00751515	-0.0487897		169	0.00762767	0.00605473	0.00762767	0.100297		2294	0.0956958	0.394165	0.394165	-0.614786		2676	0.0223312	0.494662	0.494662	-1.3454
2952	0.00405526	0.38799	0.38799	-1.9808		4192	0.00313726	0.516046	0.516046	-2.21614		346	0.00745098	0.00411039	0.00745098	0.258331		165	0.007261	0.00757567	0.00757567	-0.0184246		2329	0.204193	0.394137	0.394137	-0.285606		1431	0.0112681	0.494631	0.494631	-1.64243
2301	0.0154039	0.387984	0.387984	-1.40118		2376	0.00946405	0.516026	0.516026	-1.73659		255	0.00742105	0.00491923	0.00742105	0.178568		317	0.0075471	0.00570875	0.0075471	0.121239		1232	0.23737	0.393772	0.393772	-0.219818		3531	0.0205338	0.494553	0.494553	-1.38174
798	0.00780889	0.387944	0.387944	-1.69618		4567	0.0102451	0.515882	0.515882	-1.70203		273	0.00739469	0.005515	0.00739469	0.127374		366	0.00747318	0.00358861	0.00747318	0.31858		1262	0.393539	0.158217	0.393539	0.395735		4370	0.0196647	0.494231	0.494231	-1.40024
1625	0.00502846	0.387919	0.387919	-1.88731		4388	0.0113183	0.515766	0.515766	-1.65867		276	0.00738583	0.00579152	0.00738583	0.105607		312	0.00636019	0.0074518	0.0074518	-0.0687913		2849	0.178405	0.39315	0.39315	-0.343151		3541	0.00841919	0.494184	0.494184	-1.76862
2969	0.0154189	0.387909	0.387909	-1.40068		3852	0.0110738	0.515668	0.515668	-1.66807		111	0.0066326	0.00736472	0.00736472	-0.0454726		371	0.00744332	0.00465314	0.00744332	0.204021		2196	0.291276	0.393066	0.393066	-0.130161		989	0.00915033	0.494118	0.494118	-1.73239
3318	0.00603065	0.387856	0.387856	-1.80831		3175	0.0147451	0.515653	0.515653	-1.54371		288	0.00733835	0.00618111	0.00733835	0.074532		86	0.00656411	0.00739759	0.00739759	-0.0519142		2755	0.208439	0.392504	0.392504	-0.274866		4449	0.00249904	0.494079	0.494079	-2.29602
2287	0.0166072	0.387819	0.387819	-1.36833		143	0.0247386	0.515556	0.515556	-1.3189		269	0.00724359	0.00661011	0.00724359	0.0397455		153	0.00738681	0.00683779	0.00738681	0.0335411		2190	0.2	0.392418	0.392418	-0.292719		1551	0.0197765	0.494033	0.494033	-1.39761
3475	0.00166168	0.387704	0.387704	-2.36795		2971	0.0124259	0.515549	0.515549	-1.61794		309	0.00723653	0.00432312	0.00723653	0.223733		248	0.007368	0.00592251	0.007368	0.094844		2197	0.188503	0.392201	0.392201	-0.318192		1735	0.0109804	0.494028	0.494028	-1.65313
1829	0.0186785	0.387691	0.387691	-1.31715		1249	0.00955254	0.515535	0.515535	-1.73214		282	0.00720567	0.0054071	0.00720567	0.12471		376	0.00735363	0.00355856	0.00735363	0.315227		205	0.240919	0.392157	0.392157	-0.211588		3757	0.0192042	0.493945	0.493945	-1.41028
600	0.00294118	0.387684	0.387684	-2.11996		2802	0.015799	0.515438	0.515438	-1.51355		300	0.00718728	0.00460909	0.00718728	0.19295		178	0.00734726	0.00628112	0.00734726	0.0680882		2650	0.392056	0.18552	0.392056	0.324957		4027	0.00625423	0.493915	0.493915	-1.89748
3543	0.00136402	0.38766	0.38766	-2.45363		3050	0.00994201	0.515438	0.515438	-1.7147		317	0.00716876	0.00495296	0.00716876	0.160579		95	0.00580596	0.00731347	0.00731347	-0.10025		1694	0.357806	0.391909	0.391909	-0.0395374		4218	0.0117647	0.49388	0.49388	-1.62304
2583	0.00421326	0.387587	0.387587	-1.96375		4266	0.0145757	0.515391	0.515391	-1.54851		267	0.00715956	0.00555496	0.00715956	0.110206		187	0.00727833	0.00593691	0.00727833	0.0884713		1411	0.309748	0.391824	0.391824	-0.102082		3265	0.00124248	0.493788	0.493788	-2.59925
1150	0.00588235	0.387525	0.387525	-1.81875		4730	0.00806723	0.51535	0.51535	-1.80538		196	0.0071461	0.00601873	0.0071461	0.0745646		373	0.00723269	0.00432725	0.00723269	0.223088		392	0.27113	0.391615	0.391615	-0.159682		2038	0.0102451	0.493775	0.493775	-1.68301
120	0.000130719	0.387373	0.387373	-3.47179		5296	0.00211057	0.515169	0.515169	-2.38755		294	0.00711783	0.00604831	0.00711783	0.0707135		224	0.00721163	0.00613573	0.00721163	0.070167		2670	0.305153	0.391154	0.391154	-0.10783		170	0	0.493568	0.493568	#NUM!
1567	0.00467572	0.387104	0.387104	-1.91798		4504	0.018816	0.515121	0.515121	-1.43738		279	0.00711566	0.00524013	0.00711566	0.132873		378	0.00718348	0.00411264	0.00718348	0.242214		1355	0.297368	0.391125	0.391125	-0.119021		3094	0.0199518	0.493258	0.493258	-1.39309
2017	0.0127503	0.386872	0.386872	-1.48205		4170	0.0131373	0.515098	0.515098	-1.59339		310	0.00708303	0.00425079	0.00708303	0.22175		106	0.00689417	0.00714555	0.00714555	-0.0155538		1146	0.208229	0.391064	0.391064	-0.273707		4326	0.00808715	0.493229	0.493229	-1.78525
1058	0.00690819	0.386755	0.386755	-1.74807		1441	0.0102941	0.515012	0.515012	-1.69923		202	0.00707778	0.00503681	0.00707778	0.147741		382	0.00710784	0.00435341	0.00710784	0.212908		2880	0.259132	0.390438	0.390438	-0.178032		3350	0.00441176	0.493219	0.493219	-2.04843
2918	0.00983409	0.386707	0.386707	-1.59465		2875	0.0143442	0.514998	0.514998	-1.55513		129	0.00652048	0.00706965	0.00706965	-0.0351186		381	0.00709014	0.00319839	0.00709014	0.345723		2973	0.346203	0.39042	0.39042	-0.0522004		3211	0.0151652	0.493213	0.493213	-1.51219
2354	0.0101159	0.386631	0.386631	-1.58229		5167	0.00641975	0.514887	0.514887	-1.90419		286	0.00706026	0.00526467	0.00706026	0.12745		85	0.00707974	0.00623268	0.00707974	0.0553424		1274	0.219151	0.390367	0.390367	-0.25073		1719	0.010515	0.493191	0.493191	-1.67121
795	0.00428059	0.386468	0.386468	-1.95561		224	0.00756483	0.514864	0.514864	-1.83289		277	0.00703637	0.0050791	0.00703637	0.141562		43	0.00619937	0.00706039	0.00706039	-0.0564814		2451	0.32205	0.390093	0.390093	-0.0832444		908	0.0153846	0.493032	0.493032	-1.50579
115	0.00647653	0.386096	0.386096	-1.77535		3848	0.0102422	0.514833	0.514833	-1.70127		325	0.00703364	0.0046771	0.00703364	0.177203		383	0.00702456	0.00342661	0.00702456	0.311754		1516	0.360224	0.389356	0.389356	-0.0337738		4650	0.00275962	0.492932	0.492932	-2.25194
1808	0.0150327	0.386065	0.386065	-1.40962		2678	0.0142179	0.514764	0.514764	-1.55877		306	0.00702299	0.00463145	0.00702299	0.180805		375	0.00693959	0.00411718	0.00693959	0.226734		2427	0.241667	0.389349	0.389349	-0.207123		286	0.00668449	0.4929	0.4929	-1.86769
501	0.00386514	0.386063	0.386063	-1.99949		4023	0.00968246	0.514732	0.514732	-1.7256		249	0.00701608	0.00676517	0.00701608	0.0158156		292	0.00693642	0.00529784	0.00693642	0.117036		943	0.389315	0.264718	0.389315	0.167519		2545	0.0183007	0.492742	0.492742	-1.43015
2237	0.00944742	0.38602	0.38602	-1.6113		3287	0.00922556	0.514713	0.514713	-1.74657		316	0.00693244	0.00399591	0.00693244	0.23927		94	0.00668877	0.00691801	0.00691801	-0.0146347		160	0.389144	0.346581	0.389144	0.0503061		2266	0.00617944	0.492513	0.492513	-1.90147
514	0.00362745	0.385833	0.385833	-2.0268		4731	0.0153068	0.514662	0.514662	-1.52664		183	0.00692383	0.00617016	0.00692383	0.05005		354	0.0068927	0.00440877	0.0068927	0.194072		1740	0.260836	0.389061	0.389061	-0.17365		1077	0.0295359	0.492281	0.492281	-1.22186
1817	0.0129498	0.385779	0.385779	-1.47408		2191	0.0120622	0.514591	0.514591	-1.63004		324	0.00687389	0.00363562	0.00687389	0.276624		71	0.00673987	0.00686704	0.00686704	-0.0081179		1940	0.348529	0.38869	0.38869	-0.0473645		843	0.0228693	0.492215	0.492215	-1.3329
3501	0.0081812	0.385734	0.385734	-1.67347		433	0.0139256	0.51459	0.51459	-1.56765		296	0.00686744	0.00494731	0.00686744	0.142426		238	0.00685601	0.00510612	0.00685601	0.127981		1791	0.231522	0.388459	0.388459	-0.224753		3177	0.0116295	0.492209	0.492209	-1.62659
3536	0.00486815	0.385565	0.385565	-1.89873		1210	0.0149111	0.514523	0.514523	-1.5379		320	0.00685987	0.00446208	0.00685987	0.186779		201	0.00685559	0.00600401	0.00685559	0.0576035		1088	0.30618	0.388384	0.388384	-0.103284		3990	0.00262492	0.49203	0.49203	-2.27288
2932	0.00312711	0.385243	0.385243	-2.09059		3879	0.0170956	0.514522	0.514522	-1.47852		328	0.00683408	0.00333677	0.00683408	0.311353		240	0.00684589	0.00592317	0.00684589	0.0628759		170	0.212623	0.388358	0.388358	-0.261623		1188	0.0226891	0.491997	0.491997	-1.33615
2262	0.0104052	0.385203	0.385203	-1.56844		938	0.0121078	0.514444	0.514444	-1.62827		126	0.00644938	0.00658356	0.00658356	-0.00894294		396	0.00680246	0.00338854	0.00680246	0.302654		1759	0.218438	0.388098	0.388098	-0.249612		2619	0.00521463	0.49185	0.49185	-1.97461
2626	0.0168276	0.385133	0.385133	-1.35959		3924	0.0167491	0.514422	0.514422	-1.48733		215	0.0065696	0.00594836	0.0065696	0.0431416		247	0.00679854	0.00536526	0.00679854	0.102825		690	0.338916	0.388097	0.388097	-0.0588483		4252	0.0128465	0.491819	0.491819	-1.58302
1640	0.0110752	0.385046	0.385046	-1.54116		4422	0.0163892	0.514354	0.514354	-1.4967		228	0.0065281	0.00580973	0.0065281	0.0506305		91	0.00679571	0.00588235	0.00679571	0.0626837		235	0.387937	0.320034	0.387937	0.0835648		2225	0.0239089	0.491524	0.491524	-1.31299
801	0.00769515	0.38498	0.38498	-1.69922		4133	0.0142434	0.514354	0.514354	-1.55765		223	0.00626625	0.00508186	0.00626625	0.090985		179	0.00677276	0.00592024	0.00677276	0.058426		224	0.387682	0.283945	0.387682	0.135242		1848	0.0102167	0.491262	0.491262	-1.682
272	0.000835993	0.384922	0.384922	-2.66317		2234	0.00754902	0.514346	0.514346	-1.83337		231	0.00584597	0.00603194	0.00603194	-0.0136005		387	0.00676556	0.00406138	0.00676556	0.22163		2810	0.299427	0.387572	0.387572	-0.112061		287	0.0127927	0.491186	0.491186	-1.58428
2328	0.0107843	0.384888	0.384888	-1.55254		2395	0.0141937	0.514194	0.514194	-1.55903								389	0.00675826	0.00349918	0.00675826	0.285869		1178	0.339996	0.387518	0.387518	-0.0568189		1351	0.00508744	0.491185	0.491185	-1.98475
2134	0.0148887	0.384823	0.384823	-1.41241		334	0.00911844	0.514172	0.514172	-1.75119								214	0.00673309	0.00636914	0.00673309	0.0241337		47	0.244166	0.387014	0.387014	-0.200042		802	0.0139089	0.491184	0.491184	-1.54795
2978	0.00780649	0.38479	0.38479	-1.69277		4595	0.00666975	0.514158	0.514158	-1.88699								379	0.00671865	0.00567328	0.00671865	0.0734481		1795	0.348668	0.386777	0.386777	-0.0450493		2087	0.0261064	0.491092	0.491092	-1.27442
1775	0.013231	0.384689	0.384689	-1.46352		4330	0.0107361	0.514111	0.514111	-1.68021								284	0.00668759	0.00404895	0.00668759	0.217927		2534	0.211688	0.386621	0.386621	-0.261589		1940	0.0038357	0.491083	0.491083	-2.10731
105	0.0010181	0.384559	0.384559	-2.57717		3163	0.0071511	0.514048	0.514048	-1.85663								384	0.00668338	0.00416728	0.00668338	0.205143		941	0.3864	0.220693	0.3864	0.243249		4507	0.00495583	0.490843	0.490843	-1.99583
413	0.00194403	0.384314	0.384314	-2.29598		438	0.0126362	0.514003	0.514003	-1.60935								204	0.00665971	0.0064818	0.00665971	0.0117591		2336	0.344266	0.386374	0.386374	-0.050113		1702	0.0128813	0.490659	0.490659	-1.58082
1124	0.00547775	0.384283	0.384283	-1.84605		2238	0.0188585	0.514	0.514	-1.43546								212	0.00663949	0.00590177	0.00663949	0.0511525		1367	0.265375	0.38637	0.38637	-0.163143		1229	0.0110473	0.490435	0.490435	-1.64732
3115	0.00392157	0.384211	0.384211	-1.99111		4211	0.0214239	0.513936	0.513936	-1.38001								202	0.00662838	0.00628507	0.00662838	0.0230968		131	0.386275	0.178283	0.386275	0.335785		6	0.0124777	0.490434	0.490434	-1.59445
520	0.016191	0.384197	0.384197	-1.37528		2530	0.0118747	0.513909	0.513909	-1.63626								318	0.00635166	0.00655738	0.00655738	-0.0138432		178	0.280289	0.385862	0.385862	-0.138826		4031	0.00611035	0.490333	0.490333	-1.90442
1147	0.0120423	0.384175	0.384175	-1.50382		3003	0.0135747	0.513906	0.513906	-1.57816								377	0.00655225	0.00536893	0.00655225	0.0865024		2079	0.309012	0.385859	0.385859	-0.0964533		1792	0.0310083	0.490239	0.490239	-1.19893
3176	0.00910747	0.384142	0.384142	-1.62509		948	0.0033406	0.513871	0.513871	-2.18703								216	0.0065159	0.00482394	0.0065159	0.130572		61	0.385688	0.313793	0.385688	0.0895935		436	3.77074e-05	0.490008	0.490008	-4.11378
2118	0.0104776	0.384113	0.384113	-1.5642		2506	0.0116883	0.513827	0.513827	-1.64307								138	0.00650202	0.00621464	0.00650202	0.0196325		638	0.174983	0.385666	0.385666	-0.343215		4113	0.00595322	0.489724	0.489724	-1.9152
1900	0.00371517	0.383953	0.383953	-2.0143		4104	0.016374	0.51374	0.51374	-1.49659								277	0.00648909	0.0036108	0.00648909	0.25458		998	0.385608	0.313059	0.385608	0.0905199		674	0.0155624	0.489701	0.489701	-1.49785
1550	0.0124605	0.383934	0.383934	-1.48872		3371	0.00871001	0.513684	0.513684	-1.77068								227	0.00647305	0.00546394	0.00647305	0.0736028		2775	0.385552	0.247637	0.385552	0.192268		2530	0.0383107	0.489653	0.489653	-1.10657
1909	0.00776915	0.383796	0.383796	-1.69373		3503	0.00957536	0.513677	0.513677	-1.72954								394	0.00646651	0.00307929	0.00646651	0.322219		132	0.385425	0.25817	0.385425	0.174034		2462	0.0187897	0.489575	0.489575	-1.4159
2276	0.00403989	0.383485	0.383485	-1.97738		5143	0.0105304	0.513632	0.513632	-1.68821								288	0.00645058	0.00366547	0.00645058	0.24547		1963	0.333795	0.385409	0.385409	-0.0624429		110	0.0159104	0.489412	0.489412	-1.48799
2179	0.0116247	0.383403	0.383403	-1.51828		1182	0.013352	0.51357	0.51357	-1.58505								33	0.00643847	0.00591107	0.00643847	0.0371166		2191	0.320277	0.38527	0.38527	-0.0802392		3764	0.00340477	0.489406	0.489406	-2.15758
3424	0.00943935	0.383309	0.383309	-1.60861		4365	0.00620915	0.513453	0.513453	-1.91747								386	0.00630429	0.00637521	0.00637521	-0.00485794		1147	0.234469	0.385071	0.385071	-0.215456		3159	0.012793	0.489307	0.489307	-1.58261
3207	0.0114379	0.383261	0.383261	-1.52515		2243	0.0120684	0.513435	0.513435	-1.62884								139	0.00632543	0.00610022	0.00632543	0.0157445		2882	0.314711	0.385015	0.385015	-0.0875659		1687	0.00388114	0.489185	0.489185	-2.10051
3406	0.00864846	0.382913	0.382913	-1.64616		1176	0.0130848	0.513376	0.513376	-1.59367								199	0.00623459	0.00625416	0.00625416	-0.00136101		1869	0.384879	0.1587	0.384879	0.384748		3852	0.0235927	0.489121	0.489121	-1.31664
1949	0.014265	0.382866	0.382866	-1.42877		2119	0.00833897	0.513342	0.513342	-1.78929								223	0.00623429	0.00540158	0.00623429	0.0622658		359	0.314547	0.384202	0.384202	-0.0868735		3260	0.0229624	0.489109	0.489109	-1.32839
384	0.00303857	0.382859	0.382859	-2.10037		5066	0.00653595	0.513341	0.513341	-1.8951								96	0.00623199	0.00570613	0.00623199	0.038285		1771	0.215345	0.384086	0.384086	-0.251294		1609	0.0118693	0.489098	0.489098	-1.61497
1456	0.0192962	0.382833	0.382833	-1.29754		1677	0.0112979	0.513329	0.513329	-1.6574								395	0.0062243	0.00480457	0.0062243	0.112436		2241	0.373841	0.384002	0.384002	-0.0116459		4245	0.0124394	0.489058	0.489058	-1.59456
3498	0.00500754	0.382504	0.382504	-1.88301		1950	0.00744657	0.513241	0.513241	-1.83836								180	0.00614859	0.00554579	0.00614859	0.0448123		1500	0.255508	0.383779	0.383779	-0.176677		2245	0.01272	0.48904	0.48904	-1.58486
17	0.0032825	0.382338	0.382338	-2.06624		845	0.00458683	0.51306	0.51306	-2.04866								21	0.0061408	0.00567904	0.0061408	0.0339505		1568	0.225721	0.383622	0.383622	-0.230331		4092	0.00800569	0.489038	0.489038	-1.78594
2996	0.00437868	0.382269	0.382269	-1.94103		1193	0.0106028	0.513048	0.513048	-1.68474								88	0.00612799	0.00538677	0.00612799	0.0559896		777	0.225519	0.383143	0.383143	-0.230177		1408	0.0288839	0.488763	0.488763	-1.22844
2643	0.0102849	0.382205	0.382205	-1.5701		4142	0.0139929	0.513012	0.513012	-1.56422								102	0.00578109	0.00610789	0.00610789	-0.0238813		2022	0.382948	0.183741	0.382948	0.318934		777	0.00458095	0.488565	0.488565	-2.02797
2885	0.011351	0.382119	0.382119	-1.52717		5235	0.00370767	0.513012	0.513012	-2.14103								125	0.00606276	0.00511046	0.00606276	0.0742101		374	0.382866	0.308115	0.382866	0.0943342		2855	0.0153825	0.488511	0.488511	-1.50185
3341	0.00261438	0.382004	0.382004	-2.1647		3410	0.0146958	0.512998	0.512998	-1.54292								388	0.00603532	0.00359709	0.00603532	0.224749		2707	0.329412	0.382861	0.382861	-0.0653024		4033	0.0174558	0.488427	0.488427	-1.44686
3508	0.0111075	0.381663	0.381663	-1.53607		1612	0.00972792	0.512935	0.512935	-1.72204								392	0.00596293	0.0039538	0.00596293	0.178445		382	0.240655	0.382723	0.382723	-0.201489		1214	0.00830099	0.488365	0.488365	-1.76961
2543	0.0110701	0.381651	0.381651	-1.53751		2538	0.0163558	0.512912	0.512912	-1.49637								231	0.00592614	0.00433027	0.00592614	0.136257		626	0.382541	0.205748	0.382541	0.269342		4666	0.00271675	0.488188	0.488188	-2.25454
2564	0.00491752	0.381575	0.381575	-1.88983		3142	0.0174585	0.512821	0.512821	-1.46796								133	0.00555396	0.00510123	0.00555396	0.0369282		2409	0.345582	0.38246	0.38246	-0.0440359		696	0.00978237	0.488171	0.488171	-1.69813
702	0.00409586	0.381481	0.381481	-1.96913		1879	0.0094979	0.512819	0.512819	-1.73234								159	0.00524428	0.0048158	0.00524428	0.0370178		529	0.301105	0.38246	0.38246	-0.103868		2419	0.0103325	0.48815	0.48815	-1.67435
3204	0.00892495	0.381457	0.381457	-1.63084		5012	0.0101485	0.512751	0.512751	-1.7035														1559	0.366921	0.382188	0.382188	-0.0177047		3675	0.00392157	0.488109	0.488109	-2.09506
1972	0.0127861	0.38145	0.38145	-1.4747		3714	0.0108388	0.512745	0.512745	-1.67492														687	0.169092	0.382147	0.382147	-0.354107		1475	0.0171123	0.488006	0.488006	-1.45512
2528	0.0138207	0.381325	0.381325	-1.44077		1679	0.0177712	0.512683	0.512683	-1.46013														794	0.325958	0.382132	0.382132	-0.0690524		2804	0.0128819	0.487916	0.487916	-1.57837
2215	0.00889389	0.381255	0.381255	-1.63212		614	0.00280804	0.51266	0.51266	-2.26143														1506	0.382043	0.177385	0.382043	0.333197		4071	0.00714138	0.487884	0.487884	-1.83453
970	0.0320856	0.381235	0.381235	-1.07488		2652	0.00145802	0.512619	0.512619	-2.54603														703	0.208903	0.381929	0.381929	-0.262038		864	0.00623886	0.487879	0.487879	-1.89321
2982	0.013869	0.381205	0.381205	-1.43911		2729	0.021001	0.51259	0.51259	-1.38753														2876	0.38181	0.155823	0.38181	0.389214		1024	0.0172651	0.487853	0.487853	-1.45112
2272	0.013572	0.381142	0.381142	-1.44844		4044	0.0131003	0.51256	0.51256	-1.59246														2203	0.248052	0.38102	0.38102	-0.186404		3097	0.0189542	0.487827	0.487827	-1.41056
2364	0.0159559	0.380784	0.380784	-1.37776		5144	0.00555556	0.512558	0.512558	-1.96502														2824	0.35519	0.380969	0.380969	-0.0304284		3371	0.0118237	0.487778	0.487778	-1.61547
1026	0.00860772	0.380589	0.380589	-1.64557		627	0.00665214	0.512505	0.512505	-1.88674														670	0.220934	0.380882	0.380882	-0.236528		1834	0.00477408	0.487752	0.487752	-2.00931
1623	0.00612745	0.380535	0.380535	-1.79311		1591	0.0090947	0.512307	0.512307	-1.75074														1686	0.256484	0.380874	0.380874	-0.17172		302	0.0173203	0.487733	0.487733	-1.44963
3111	0.0104468	0.380456	0.380456	-1.56132		2728	0.0142554	0.512295	0.512295	-1.55554														1169	0.151344	0.380755	0.380755	-0.400682		1718	0.0261625	0.487619	0.487619	-1.2704
1557	0.00666372	0.380422	0.380422	-1.75655		3918	0.0151634	0.51219	0.51219	-1.52863														822	0.246317	0.380445	0.380445	-0.188798		4465	0.00941877	0.487465	0.487465	-1.71395
2409	0.0141699	0.380392	0.380392	-1.42886		1181	0.0139785	0.512144	0.512144	-1.56393														1600	0.380301	0.113361	0.380301	0.525665		2418	0.00814815	0.487451	0.487451	-1.77687
1514	0.00360868	0.38035	0.38035	-2.02284		2703	0.0399287	0.512086	0.512086	-1.10806														2908	0.245719	0.380294	0.380294	-0.189681		3277	0.0321335	0.487387	0.487387	-1.18092
333	0.00186867	0.380208	0.380208	-2.30849		881	0.0130719	0.512072	0.512072	-1.59299														329	0.307765	0.380288	0.380288	-0.0918933		2183	0.00461108	0.487179	0.487179	-2.02389
1797	0.0154412	0.38	0.38	-1.3911		1046	0.00313311	0.512024	0.512024	-2.21332														2045	0.303823	0.380154	0.380154	-0.0973401		1269	0.0172761	0.487175	0.487175	-1.45024
1427	0.0128045	0.379947	0.379947	-1.47236		943	0.00855615	0.512014	0.512014	-1.777														843	0.29626	0.380069	0.380069	-0.108189		750	0.0129531	0.487136	0.487136	-1.57528
1951	0.0107253	0.379589	0.379589	-1.54891		5295	0.00998218	0.511943	0.511943	-1.71														216	0.223328	0.380065	0.380065	-0.230915		3635	0.0248775	0.487071	0.487071	-1.29179
522	0.0146996	0.379456	0.379456	-1.41186		5261	0.012451	0.511941	0.511941	-1.61402														2955	0.349682	0.379985	0.379985	-0.0360932		1881	0.0208262	0.486846	0.486846	-1.36878
2299	0.00473293	0.379446	0.379446	-1.90402		5196	0.00986334	0.511913	0.511913	-1.71517														890	0.310735	0.379755	0.379755	-0.0871128		2095	0.00213904	0.486841	0.486841	-2.35717
1645	0.0152735	0.379443	0.379443	-1.39521		3143	0.0130435	0.51185	0.51185	-1.59375														2541	0.21715	0.379573	0.379573	-0.242536		1636	0.00426632	0.486835	0.486835	-2.05733
1559	0.00425019	0.379428	0.379428	-1.95072		1159	0.0112124	0.511792	0.511792	-1.6594														2138	0.281476	0.379516	0.379516	-0.129788		4462	0.00266667	0.486588	0.486588	-2.26119
159	0.000407157	0.379428	0.379428	-2.96937		4978	0.00901063	0.51178	0.51178	-1.75433														1213	0.262255	0.37943	0.37943	-0.160408		101	0.0249237	0.486318	0.486318	-1.29031
1532	0.00418301	0.379346	0.379346	-1.95755		1174	0.0110675	0.511765	0.511765	-1.66502														436	0.212731	0.379369	0.379369	-0.251231		726	0.0206121	0.486275	0.486275	-1.37276
3221	0.00196078	0.379259	0.379259	-2.28651		3691	0.0252919	0.511743	0.511743	-1.30607														1960	0.285178	0.379338	0.379338	-0.12391		3526	0.00912365	0.486214	0.486214	-1.72666
1298	0.00811275	0.379191	0.379191	-1.66969		4774	0.0179843	0.511677	0.511677	-1.4541														739	0.151307	0.379194	0.379194	-0.399002		293	0.0018802	0.486167	0.486167	-2.41258
3528	0.00790639	0.379064	0.379064	-1.68073		3587	0.0121324	0.511642	0.511642	-1.62502														71	0.195886	0.379162	0.379162	-0.286821		3451	0.0183007	0.486161	0.486161	-1.42431
1248	0.0108497	0.378928	0.378928	-1.54314		867	0.00229453	0.51164	0.51164	-2.34827														2356	0.257634	0.379106	0.379106	-0.167758		3054	0.00980392	0.486111	0.486111	-1.69534
2349	0.0135788	0.378925	0.378925	-1.44569		257	0.00704607	0.511589	0.511589	-1.86097														364	0.378966	0.0300891	0.378966	1.10019		4117	0.00464052	0.486078	0.486078	-2.02014
3513	0.0110265	0.378454	0.378454	-1.53557		2385	0.0182907	0.51157	0.51157	-1.44668														155	0.222437	0.378721	0.378721	-0.231113		1738	0.0048788	0.485842	0.485842	-1.99818
822	0.00301454	0.378231	0.378231	-2.09854		3544	0.0117647	0.511538	0.511538	-1.6383														118	0.237131	0.378555	0.378555	-0.203142		3027	0.0108747	0.48583	0.48583	-1.65007
818	0.00769654	0.37823	0.37823	-1.69146		3185	0.00843632	0.511452	0.511452	-1.78265														119	0.243804	0.378431	0.378431	-0.190946		3470	0.00523862	0.485771	0.485771	-1.96721
2594	0.0108712	0.378109	0.378109	-1.54134		821	0.00902361	0.511425	0.511425	-1.7534														157	0.216597	0.378214	0.378214	-0.242084		3527	0.0106816	0.485752	0.485752	-1.65778
2438	0.00654496	0.377742	0.377742	-1.76129		5016	0.0146125	0.511415	0.511415	-1.54405														2047	0.377904	0.142399	0.377904	0.423874		2069	0.0152919	0.485749	0.485749	-1.50195
314	0.00421537	0.377735	0.377735	-1.95235		2866	0.0214902	0.511412	0.511412	-1.37653														5	0.248683	0.377897	0.377897	-0.181727		2209	0.0128205	0.485747	0.485747	-1.5785
1382	0.00457215	0.377718	0.377718	-1.91705		1433	0.0153092	0.511312	0.511312	-1.52373														1323	0.205147	0.377859	0.377859	-0.265265		1921	0.0160857	0.48573	0.48573	-1.47995
3335	0.00861557	0.3776	0.3776	-1.64175		1666	0.00872033	0.5113	0.5113	-1.76814														417	0.228065	0.377835	0.377835	-0.219243		4563	0.000980392	0.485714	0.485714	-2.69498
87	0.00316477	0.377594	0.377594	-2.07668		2686	0.00974625	0.511246	0.511246	-1.71979														1625	0.285503	0.377582	0.377582	-0.121402		178	0.00763889	0.485621	0.485621	-1.80327
1709	0.00836768	0.377495	0.377495	-1.65431		4108	0.0142297	0.511223	0.511223	-1.55542														1269	0.377577	0.359729	0.377577	0.0210303		2397	0.0081761	0.485572	0.485572	-1.77371
1672	0.0111705	0.377481	0.377481	-1.52882		4997	0.0116654	0.511144	0.511144	-1.64164														1777	0.286552	0.377421	0.377421	-0.119623		2672	0.00602385	0.485506	0.485506	-1.90632
429	0.00186851	0.377324	0.377324	-2.30522		2760	0.0138107	0.51104	0.51104	-1.56824														346	0.344716	0.377165	0.377165	-0.0390692		2160	0.0137611	0.48549	0.48549	-1.54753
391	0.0370749	0.377266	0.377266	-1.00757		3479	0.0130599	0.510991	0.510991	-1.59247														993	0.306879	0.377069	0.377069	-0.0894529		4551	0.00386304	0.485279	0.485279	-2.09906
3356	0.0101463	0.377218	0.377218	-1.57029		4006	0.0120752	0.51098	0.51098	-1.62651														773	0.362118	0.37698	0.37698	-0.0174691		4548	0.00784314	0.485221	0.485221	-1.79145
2732	0.010518	0.377173	0.377173	-1.55461		5250	0.0022291	0.51096	0.51096	-2.36026														1756	0.228868	0.376801	0.376801	-0.216527		2827	0.0135948	0.485176	0.485176	-1.55253
2002	0.0119933	0.377051	0.377051	-1.49746		1463	0.0210707	0.510924	0.510924	-1.38468														372	0.244263	0.376797	0.376797	-0.18825		1333	0.00788623	0.485111	0.485111	-1.78897
2302	0.00447196	0.377038	0.377038	-1.92589		175	0.00575643	0.510919	0.510919	-1.9482														917	0.243596	0.376596	0.376596	-0.189205		2972	0.00771825	0.484851	0.484851	-1.79809
481	0.00651128	0.376989	0.376989	-1.76266		4559	0.00243879	0.510838	0.510838	-2.32111														2556	0.189395	0.376415	0.376415	-0.298298		1489	0.04	0.484837	0.484837	-1.08354
1840	0.0135241	0.376979	0.376979	-1.44521		3114	0.0130356	0.510821	0.510821	-1.59314														1876	0.20597	0.376412	0.376412	-0.261859		663	0.0107527	0.48482	0.48482	-1.65406
709	0.00160813	0.376809	0.376809	-2.3698		4711	0.000499109	0.51082	0.51082	-3.01007														17	0.18248	0.376369	0.376369	-0.314398		3184	0.00730959	0.484727	0.484727	-1.8216
609	0.00253623	0.37679	0.37679	-2.17191		319	0.00664799	0.510775	0.510775	-1.88554														111	0.376312	0.313765	0.376312	0.0789436		4265	0.0208797	0.484685	0.484685	-1.36573
2571	0.0126172	0.376726	0.376726	-1.47506		1333	0.0165458	0.510744	0.510744	-1.48952														2966	0.247712	0.376144	0.376144	-0.181406		2012	0.0165507	0.484672	0.484672	-1.46663
2719	0.0124777	0.376471	0.376471	-1.4796		1618	0.0104575	0.510705	0.510705	-1.68874														520	0.363626	0.375789	0.375789	-0.0142886		3055	0.00767507	0.484566	0.484566	-1.80027
441	0.0012605	0.376447	0.376447	-2.47516		4771	0.0131445	0.510579	0.510579	-1.58932														1651	0.354707	0.375714	0.375714	-0.0249873		4478	0.00703488	0.484478	0.484478	-1.83802
835	0.00931373	0.376366	0.376366	-1.60649		5018	0.00999166	0.510576	0.510576	-1.70842														643	0.340566	0.375512	0.375512	-0.0424219		3490	0.00779956	0.484444	0.484444	-1.79317
1410	0.00965563	0.376141	0.376141	-1.59057		2777	0.0122899	0.510574	0.510574	-1.61851														2099	0.37548	0.346286	0.37548	0.0351517		2158	0.0117124	0.484444	0.484444	-1.6166
2612	0.0011509	0.375831	0.375831	-2.51396		721	0.0137548	0.510565	0.510565	-1.5696														1597	0.374398	0.31451	0.374398	0.0756991		2028	0.0114966	0.484398	0.484398	-1.62463
2177	0.00790441	0.375766	0.375766	-1.67705		2020	0.0231696	0.510523	0.510523	-1.3431														1789	0.374009	0.372764	0.374009	0.00144829		1731	0.0131508	0.484381	0.484381	-1.56624
605	0.00183428	0.375522	0.375522	-2.31117		4819	0.00641711	0.51049	0.51049	-1.90065														534	0.222706	0.374001	0.374001	-0.22514		4549	0.00487341	0.484295	0.484295	-1.99728
1362	0.00908771	0.375461	0.375461	-1.61611		781	0.00798319	0.51042	0.51042	-1.80575														956	0.373941	0.296205	0.373941	0.10121		2182	0.0183148	0.484282	0.484282	-1.4223
2600	0.0101307	0.375381	0.375381	-1.56883		4305	0.00735294	0.510397	0.510397	-1.84145														1396	0.26162	0.373931	0.373931	-0.155121		2393	0.00966962	0.484179	0.484179	-1.6996
2168	0.0136383	0.375251	0.375251	-1.43956		865	0.0178431	0.510392	0.510392	-1.45643														1086	0.184878	0.373741	0.373741	-0.305685		1065	0.00954975	0.484096	0.484096	-1.70494
2183	0.00520124	0.375122	0.375122	-1.85807		1347	0.0109046	0.510372	0.510372	-1.67028														1547	0.25239	0.373713	0.373713	-0.170467		383	0.0194246	0.483929	0.483929	-1.39643
1513	0.00964494	0.375093	0.375093	-1.58984		936	0.0170351	0.510303	0.510303	-1.47648														2180	0.271489	0.373566	0.373566	-0.138615		1774	0.0111	0.483882	0.483882	-1.63941
258	0.00495516	0.375057	0.375057	-1.87904		6	0.00661765	0.510294	0.510294	-1.88712														150	0.245665	0.37323	0.37323	-0.181632		2073	0.014413	0.483881	0.483881	-1.52598
1783	0.0145538	0.374961	0.374961	-1.41101		197	0.0096732	0.510275	0.510275	-1.72223														2695	0.277451	0.373183	0.373183	-0.128736		3273	0.0171455	0.483873	0.483873	-1.45058
223	0.00390488	0.374952	0.374952	-1.98237		1622	0.00578265	0.510269	0.510269	-1.94567														472	0.265438	0.373164	0.373164	-0.147937		2830	0.0240555	0.483692	0.483692	-1.30335
42	0.00265325	0.374882	0.374882	-2.15012		2060	0.00975163	0.510248	0.510248	-1.7187														718	0.372895	0.15494	0.372895	0.381422		389	0.00518207	0.483683	0.483683	-1.97006
101	0.00388526	0.374873	0.374873	-1.98446		2250	0.0217917	0.510227	0.510227	-1.36947														2915	0.23002	0.372887	0.372887	-0.209811		735	0.012656	0.483601	0.483601	-1.58219
200	0	0.374856	0.374856	#NUM!		1857	0.0199258	0.510175	0.510175	-1.4083														148	0.220414	0.372656	0.372656	-0.22807		2567	0.0376586	0.483564	0.483564	-1.10859
2050	0.0105999	0.37484	0.37484	-1.54854		3827	0.0123575	0.510169	0.510169	-1.61578														518	0.372618	0.16646	0.372618	0.349953		2583	0.0203807	0.483555	0.483555	-1.37523
1563	0.0108932	0.374828	0.374828	-1.53667		2833	0.00479303	0.510058	0.510058	-2.02701														1439	0.245098	0.372549	0.372549	-0.181844		4518	0.00834225	0.483494	0.483494	-1.76311
549	0.00600047	0.374817	0.374817	-1.79563		2620	0.00832806	0.509994	0.509994	-1.78702														2983	0.372222	0.0301879	0.372222	1.09097		4147	0.0156286	0.483449	0.483449	-1.49043
2038	0.0108912	0.374686	0.374686	-1.53659		5138	0.0112238	0.509962	0.509962	-1.6574														1275	0.20517	0.372024	0.372024	-0.258457		4228	0.020744	0.483306	0.483306	-1.36733
3430	0.00767114	0.374682	0.374682	-1.6888		1570	0.0111111	0.509958	0.509958	-1.66178														924	0.200797	0.371967	0.371967	-0.267748		2472	0.00107843	0.483284	0.483284	-2.65141
248	0.00170503	0.374659	0.374659	-2.3419		1672	0.00730347	0.509948	0.509948	-1.844														593	0.228947	0.371821	0.371821	-0.2106		1277	0.0102987	0.483269	0.483269	-1.67141
417	0.00052417	0.374626	0.374626	-2.85413		1382	0.0226134	0.509947	0.509947	-1.35316														2387	0.15875	0.371772	0.371772	-0.369564		2570	0.00778867	0.48317	0.48317	-1.79264
778	0.00437545	0.374582	0.374582	-1.93252		2254	0.0242967	0.509889	0.509889	-1.32193														1561	0.371758	0.245116	0.371758	0.180888		3949	0.0104898	0.483144	0.483144	-1.66331
1662	0.00995065	0.374483	0.374483	-1.57558		2343	0.0100165	0.509851	0.509851	-1.70673														2422	0.239333	0.371647	0.371647	-0.191128		4584	0.000917814	0.483132	0.483132	-2.72131
82	0.00175537	0.374416	0.374416	-2.32899		5202	0.00345537	0.509831	0.509831	-2.16893														1598	0.152542	0.371618	0.371618	-0.386707		708	0.00811834	0.48311	0.48311	-1.77458
921	0.00806202	0.374409	0.374409	-1.6669		2502	0.0259944	0.509729	0.509729	-1.29246														1594	0.30049	0.371569	0.371569	-0.0922087		2170	0.00927336	0.483045	0.483045	-1.71675
855	0.0107209	0.374368	0.374368	-1.54307		2005	0.020666	0.509711	0.509711	-1.39207														1873	0.112556	0.371104	0.371104	-0.518128		4592	0.00686915	0.482994	0.482994	-1.84704
2048	0.00961538	0.374208	0.374208	-1.59015		4054	0.00371517	0.509654	0.509654	-2.1373														1836	0.371059	0.32093	0.371059	0.0630328		53	0.010181	0.482805	0.482805	-1.67598
1618	0.0132849	0.374113	0.374113	-1.44965		675	0.0172549	0.509616	0.509616	-1.47033														45	0.319913	0.370922	0.370922	-0.0642512		4456	0.00641711	0.482781	0.482781	-1.87641
3072	0.00326797	0.373856	0.373856	-2.05843		567	0.026995	0.50953	0.50953	-1.27589														552	0.188484	0.370809	0.370809	-0.293876		3851	0.00714523	0.482719	0.482719	-1.82968
1104	0.00331466	0.373856	0.373856	-2.05227		135	0.0065202	0.509426	0.509426	-1.89282														1886	0.312323	0.370493	0.370493	-0.074176		2509	0.0210458	0.48268	0.48268	-1.36049
1291	0.00299667	0.373844	0.373844	-2.09605		3	0.00343891	0.509382	0.509382	-2.17062														378	0.190622	0.370332	0.370332	-0.288418		940	0.013867	0.482676	0.482676	-1.54167
323	0.00191093	0.373829	0.373829	-2.29143		1035	0.00915033	0.509368	0.509368	-1.7456														1112	0.286086	0.370187	0.370187	-0.111925		817	0.0253354	0.482663	0.482663	-1.27992
2335	0.00543559	0.373815	0.373815	-1.83741		5085	0.00994171	0.509316	0.509316	-1.70953														2119	0.286644	0.37015	0.37015	-0.111035		1372	0.0215941	0.482659	0.482659	-1.34931
1096	0.00710205	0.373784	0.373784	-1.72124		4016	0.0135699	0.509244	0.509244	-1.57435														431	0.354113	0.369952	0.369952	-0.0190036		958	0.00287913	0.482651	0.482651	-2.22437
1962	0.00775087	0.373749	0.373749	-1.68323		3577	0.0332481	0.509236	0.509236	-1.18515														1850	0.314245	0.369608	0.369608	-0.0704735		2272	0.00797954	0.482626	0.482626	-1.78163
3546	0.0106355	0.373637	0.373637	-1.54569		152	0.0142206	0.50921	0.50921	-1.55398														2263	0.330264	0.369565	0.369565	-0.0488295		1568	0.0151672	0.482584	0.482584	-1.50267
950	0.00227368	0.37355	0.37355	-2.21562		4371	0.00982874	0.509208	0.509208	-1.7144														2033	0.210649	0.369502	0.369502	-0.244059		541	0.013262	0.482567	0.482567	-1.56095
958	0.00238624	0.373344	0.373344	-2.1944		3509	0.0118707	0.509133	0.509133	-1.63235														1862	0.320677	0.369474	0.369474	-0.0615158		3242	0.00699444	0.48247	0.48247	-1.83872
2086	0.0164926	0.373319	0.373319	-1.35479		2026	0.0179864	0.509125	0.509125	-1.45188														1049	0.271554	0.369472	0.369472	-0.133726		179	0.0173566	0.482353	0.482353	-1.4439
2321	0.0103967	0.373279	0.373279	-1.55514		1948	0.0135518	0.509084	0.509084	-1.57479														1094	0.30086	0.369419	0.369419	-0.0891544		2771	0.0229764	0.482252	0.482252	-1.32199
587	0.00597774	0.373058	0.373058	-1.79524		4955	0.00700622	0.509015	0.509015	-1.86125														1487	0.369316	0.230154	0.369316	0.205381		23	0.0070792	0.482149	0.482149	-1.8332
3481	0.00569659	0.373044	0.373044	-1.81615		4499	0.0123869	0.508918	0.508918	-1.61369														2783	0.369259	0.292991	0.369259	0.100477		2895	0.0138953	0.482137	0.482137	-1.5403
1671	0.00295128	0.37263	0.37263	-2.10127		3913	0.0107078	0.508886	0.508886	-1.67692														2198	0.369227	0.0901961	0.369227	0.612106		387	0.0261999	0.482112	0.482112	-1.26485
484	0.000829962	0.3723	0.3723	-2.65184		5185	0.000928793	0.508875	0.508875	-2.73869														936	0.201171	0.369213	0.369213	-0.263712		4099	0.00063593	0.482088	0.482088	-2.87972
3363	0.00918004	0.372193	0.372193	-1.60792		5118	0.00648992	0.508837	0.508837	-1.89434														1090	0.368988	0.289565	0.368988	0.105266		1338	0.0238642	0.482066	0.482066	-1.30536
123	0.0024567	0.372091	0.372091	-2.1803		4692	0.0331495	0.508824	0.508824	-1.18609														675	0.281249	0.368898	0.368898	-0.117816		4485	0.010135	0.481996	0.481996	-1.67722
409	0.00113852	0.371874	0.371874	-2.51406		2454	0.0129561	0.508811	0.508811	-1.59408														2480	0.185269	0.368829	0.368829	-0.299022		1608	0.0166054	0.481863	0.481863	-1.46267
2621	0.0140484	0.371857	0.371857	-1.42275		5249	0.00175219	0.508803	0.508803	-2.46297														1070	0.278113	0.368627	0.368627	-0.122366		1049	0.0127279	0.481734	0.481734	-1.57805
1647	0.00923675	0.371836	0.371836	-1.60483		3087	0.0168929	0.508748	0.508748	-1.4788														2762	0.294118	0.368627	0.368627	-0.0980666		4213	0.019551	0.481728	0.481728	-1.39163
488	0.000801181	0.371832	0.371832	-2.66662		582	0.00329883	0.508744	0.508744	-2.18814														1781	0.272189	0.368387	0.368387	-0.131434		3082	0.00459559	0.48171	0.48171	-2.02044
1551	0.00742669	0.371716	0.371716	-1.69942		4356	0.00943762	0.508705	0.508705	-1.7316														2292	0.188882	0.368369	0.368369	-0.290093		3477	0.0186985	0.481671	0.481671	-1.41094
1930	0.0119796	0.37169	0.37169	-1.49174		4920	0.00123086	0.508688	0.508688	-2.61624														1832	0.196537	0.368245	0.368245	-0.272694		1514	0.0127451	0.481667	0.481667	-1.5774
868	0.00304032	0.371668	0.371668	-2.08724		307	0.00613267	0.508678	0.508678	-1.91879														1190	0.311364	0.368093	0.368093	-0.0726893		4511	0.0103268	0.481634	0.481634	-1.66875
294	0.00213253	0.371662	0.371662	-2.24125		4953	0.010498	0.508659	0.508659	-1.68532														1990	0.222374	0.368065	0.368065	-0.21884		2420	0.0278922	0.48152	0.48152	-1.23713
1458	0.0147012	0.371508	0.371508	-1.40261		887	0.0040906	0.508587	0.508587	-2.09458														1607	0.315966	0.367787	0.367787	-0.0659556		2702	0.00842411	0.481481	0.481481	-1.75706
67	0.000197174	0.371432	0.371432	-3.27503		3174	0.0100263	0.508571	0.508571	-1.70521														2303	0.267703	0.36774	0.36774	-0.137888		1885	0.021684	0.481384	0.481384	-1.34635
537	0.00652597	0.371411	0.371411	-1.75521		4039	0.00720877	0.508564	0.508564	-1.84848														2732	0.347492	0.36767	0.36767	-0.0245132		469	0.00365027	0.481342	0.481342	-2.12013
340	0.00196078	0.371359	0.371359	-2.27736		1641	0.0238292	0.50853	0.50853	-1.32921														229	0.191564	0.367601	0.367601	-0.283063		4115	0.00743034	0.481321	0.481321	-1.81143
2231	0.0109168	0.371242	0.371242	-1.53156		3006	0.0121645	0.508528	0.508528	-1.62122														1076	0.367585	0.250037	0.367585	0.167353		1844	0.025008	0.481292	0.481292	-1.28433
3365	0.0105229	0.371176	0.371176	-1.54745		2006	0.00638395	0.508527	0.508527	-1.90122														667	0.353227	0.367525	0.367525	-0.0172323		1225	0.00515996	0.481183	0.481183	-1.96966
2670	0.0105217	0.371113	0.371113	-1.54742		3604	0.0186865	0.508481	0.508481	-1.43475														913	0.255326	0.367197	0.367197	-0.157804		2886	0.00434389	0.481146	0.481146	-2.0444
1326	0.0106988	0.371009	0.371009	-1.54005		2981	0.00667002	0.50843	0.50843	-1.8821														2634	0.327625	0.36719	0.36719	-0.0495129		284	0.0225668	0.481141	0.481141	-1.3288
3262	0.0120321	0.371004	0.371004	-1.48904		3039	0.0268983	0.508409	0.508409	-1.27649														702	0.367091	0.185957	0.367091	0.295362		3661	0.0142297	0.481104	0.481104	-1.52904
416	0.0010654	0.370804	0.370804	-2.54163		24	0.0115987	0.508351	0.508351	-1.64175														955	0.277354	0.367076	0.367076	-0.121722		2728	0.0175992	0.481062	0.481062	-1.43671
1056	0.0131365	0.370745	0.370745	-1.4506		4156	0.0106378	0.508339	0.508339	-1.6793														1009	0.367044	0.291176	0.367044	0.100562		310	0.00713013	0.480992	0.480992	-1.82904
1175	0.00799056	0.370662	0.370662	-1.6664		3491	0.0127212	0.508274	0.508274	-1.60157														288	0.32835	0.367034	0.367034	-0.0483701		3684	0.014334	0.480967	0.480967	-1.52575
2465	0.0108914	0.370621	0.370621	-1.53185		4484	0.0106443	0.508203	0.508203	-1.67892														423	0.292997	0.366947	0.366947	-0.0977396		4562	0.00290487	0.480937	0.480937	-2.21896
3152	0.00156863	0.370485	0.370485	-2.37325		4147	0.00947451	0.508173	0.508173	-1.72945														302	0.301929	0.366938	0.366938	-0.0846876		4306	0.00994475	0.480923	0.480923	-1.68448
454	0.000369572	0.370434	0.370434	-3.00101		29	0.00896359	0.508123	0.508123	-1.75349														770	0.19904	0.366845	0.366845	-0.265542		1884	0.0126667	0.480902	0.480902	-1.57939
2951	0.00827154	0.370374	0.370374	-1.65105		3069	0.0039916	0.5081	0.5081	-2.1048														2030	0.332329	0.366745	0.366745	-0.0427955		564	0.0223731	0.480845	0.480845	-1.33228
3429	0.000998218	0.370362	0.370362	-2.5694		460	0.020335	0.508012	0.508012	-1.39763														1285	0.243203	0.366732	0.366732	-0.178381		4170	0.00946484	0.48082	0.48082	-1.70587
1424	0.00567715	0.37036	0.37036	-1.81449		2737	0.00586403	0.507935	0.507935	-1.93761														2817	0.260968	0.366713	0.366713	-0.147738		4244	0.0177659	0.480808	0.480808	-1.43238
2359	0.00392157	0.370187	0.370187	-1.97496		3314	0.0119281	0.50789	0.50789	-1.6292														2475	0.277492	0.366584	0.366584	-0.120922		1368	0.0169009	0.480791	0.480791	-1.45405
3130	0.00506069	0.370159	0.370159	-1.86418		880	0.034202	0.507843	0.507843	-1.17168														729	0.316948	0.366531	0.366531	-0.0631222		3682	0.00984477	0.480372	0.480372	-1.68837
929	0.0116247	0.370075	0.370075	-1.50291		2708	0.020311	0.507776	0.507776	-1.39794														2482	0.311943	0.366434	0.366434	-0.0699201		2415	0.0175702	0.480315	0.480315	-1.43675
2103	0.0151261	0.370028	0.370028	-1.38851		2691	0.0122194	0.507758	0.507758	-1.61861														2544	0.289423	0.366363	0.366363	-0.102379		258	0.0179596	0.480307	0.480307	-1.42722
1373	0.0057041	0.369989	0.369989	-1.812		3666	0.00956043	0.507728	0.507728	-1.72515														2547	0.191396	0.366157	0.366157	-0.281735		1164	0.0183211	0.48027	0.48027	-1.41853
1262	0.0119877	0.369984	0.369984	-1.48945		2947	0.00709939	0.50764	0.50764	-1.85433														2025	0.285103	0.366058	0.366058	-0.108549		4169	0.0097549	0.480196	0.480196	-1.6922
148	0.00228758	0.369875	0.369875	-2.20868		1076	0.00861207	0.507497	0.507497	-1.77033														2795	0.365919	0.184475	0.365919	0.297446		2041	0.00994868	0.480195	0.480195	-1.68365
194	0.000682012	0.369504	0.369504	-2.73383		4814	0.00632955	0.507465	0.507465	-1.90403														868	0.365909	0.215948	0.365909	0.229024		301	0.00790894	0.480129	0.480129	-1.78324
3134	0.0118712	0.369461	0.369461	-1.49308		5280	0	0.50746	0.50746	#NUM!														1895	0.360041	0.365903	0.365903	-0.00701366		2021	0.0155278	0.480055	0.480055	-1.49018
490	0.00709133	0.36944	0.36944	-1.71682		2601	0.0206742	0.507396	0.507396	-1.38992														338	0.175187	0.365826	0.365826	-0.319774		2343	0.0107417	0.480023	0.480023	-1.65019
1762	0.00865052	0.369303	0.369303	-1.63034		1196	0.0111353	0.507383	0.507383	-1.65863														541	0.36582	0.343761	0.36582	0.0270106		572	0.0075372	0.480017	0.480017	-1.80405
184	0.00392157	0.369178	0.369178	-1.97378		5047	0.010485	0.507348	0.507348	-1.68474														1967	0.363679	0.365546	0.365546	-0.00222431		4093	0.0120664	0.480007	0.480007	-1.59967
1240	0.00501961	0.369072	0.369072	-1.86644		3412	0.0230163	0.507275	0.507275	-1.34321														2646	0.365517	0.274037	0.365517	0.125099		713	0.0286013	0.48	0.48	-1.22486
1882	0.00556976	0.369025	0.369025	-1.82122		1669	0.0276355	0.507266	0.507266	-1.26377														28	0.179375	0.365432	0.365432	-0.309044		2149	0.00863679	0.479995	0.479995	-1.74488
2696	0.00152367	0.368977	0.368977	-2.38411		1049	0.00733531	0.507265	0.507265	-1.83982														474	0.148093	0.365348	0.365348	-0.392173		1930	0.0165718	0.479899	0.479899	-1.46178
892	0.00303922	0.368627	0.368627	-2.08383		4878	0.0122429	0.50719	0.50719	-1.61728														2074	0.275009	0.365273	0.365273	-0.123272		3410	0.0150248	0.479896	0.479896	-1.50434
209	0.00166983	0.368602	0.368602	-2.34389		1837	0.0133555	0.507177	0.507177	-1.5795														1207	0.314349	0.365241	0.365241	-0.0651665		93	0.00842651	0.47976	0.47976	-1.75538
3327	0.00902993	0.368602	0.368602	-1.61087		212	0.000415225	0.507174	0.507174	-3.08687														1012	0.299557	0.365212	0.365212	-0.0860651		2922	0.0140867	0.479721	0.479721	-1.53218
2573	0.00922985	0.368598	0.368598	-1.60136		1139	0.0141296	0.50717	0.50717	-1.55502														2937	0.364741	0.308391	0.364741	0.0728835		2798	0.0142815	0.479661	0.479661	-1.52616
146	0.00410312	0.368591	0.368591	-1.95343		5010	0.00620915	0.507124	0.507124	-1.91208														1606	0.364722	0.352893	0.364722	0.0143189		2443	0.00752711	0.479624	0.479624	-1.80427
171	0.00165733	0.368557	0.368557	-2.3471		4667	0.0130104	0.507036	0.507036	-1.59075														526	0.342256	0.364706	0.364706	-0.0275913		3440	0.00760901	0.479602	0.479602	-1.79955
717	0.00106564	0.3685	0.3685	-2.53882		2074	0.0172716	0.506967	0.506967	-1.46765														1505	0.31161	0.364706	0.364706	-0.0683315		2025	0.0301821	0.479272	0.479272	-1.20083
286	0.00157506	0.368499	0.368499	-2.36914		1547	0.0134804	0.506912	0.506912	-1.57523														2394	0.196606	0.364668	0.364668	-0.2683		3734	0.00697967	0.479223	0.479223	-1.8367
1547	0.00892857	0.368487	0.368487	-1.61564		4668	0.0160263	0.50688	0.50688	-1.50007														236	0.289542	0.364619	0.364619	-0.100127		3650	0.00310552	0.479134	0.479134	-2.18832
3369	0.00752192	0.368453	0.368453	-1.69005		4189	0.0146925	0.506876	0.506876	-1.53781														83	0.231985	0.364583	0.364583	-0.196336		2070	0.0114551	0.479102	0.479102	-1.62143
2547	0.0128609	0.368427	0.368427	-1.45708		2194	0.0185822	0.506848	0.506848	-1.43578														283	0.36419	0.173478	0.36419	0.322084		3466	0.0167734	0.478897	0.478897	-1.45562
1628	0.0135501	0.368372	0.368372	-1.43434		379	0.00901961	0.506845	0.506845	-1.74969														2625	0.364105	0.244261	0.364105	0.173371		4470	0.0133166	0.478872	0.478872	-1.55583
2523	0.0112685	0.368371	0.368371	-1.51442		2072	0.0111765	0.50683	0.50683	-1.65656														535	0.364073	0.164537	0.364073	0.344925		3154	0.0125204	0.478819	0.478819	-1.58255
1885	0.0122417	0.368362	0.368362	-1.47844		3156	0.0153775	0.506747	0.506747	-1.51791														1399	0.363873	0.352304	0.363873	0.0140318		607	0.00137785	0.478813	0.478813	-2.54096
2833	0.0116536	0.36831	0.36831	-1.49975		3904	0.0106083	0.506737	0.506737	-1.67913														637	0.351911	0.363795	0.363795	-0.0144233		1394	0.011992	0.478772	0.478772	-1.60124
210	0.00322712	0.36826	0.36826	-2.05734		1069	0.00842073	0.506734	0.506734	-1.77943														2960	0.363669	0.287131	0.363669	0.102626		4594	0.00446623	0.478722	0.478722	-2.03014
2105	0.0136345	0.368032	0.368032	-1.43125		2986	0.0124777	0.506723	0.506723	-1.60864														1077	0.284522	0.363538	0.363538	-0.106433		4160	0.0178328	0.47872	0.47872	-1.42886
647	0.00491112	0.368004	0.368004	-1.87467		3342	0.0141176	0.50671	0.50671	-1.555														195	0.351651	0.363261	0.363261	-0.0141068		3698	0.00396717	0.478659	0.478659	-2.08155
1852	0.00928793	0.367836	0.367836	-1.59774		1777	0.0106366	0.506688	0.506688	-1.67794														2441	0.338329	0.363165	0.363165	-0.0307655		2195	0.0130642	0.47864	0.47864	-1.56393
3309	0.00378634	0.367833	0.367833	-1.98743		1207	0.00948472	0.506612	0.506612	-1.72765														1252	0.207237	0.363008	0.363008	-0.243449		2237	0.0118604	0.478559	0.478559	-1.60584
365	0.00138128	0.367754	0.367754	-2.42528		4795	0.00792236	0.506595	0.506595	-1.80581														1005	0.257914	0.362698	0.362698	-0.148071		1607	0.00880174	0.478519	0.478519	-1.73533
3246	0.0123039	0.367745	0.367745	-1.4755		5126	0.0109551	0.506565	0.506565	-1.66502														933	0.360294	0.362684	0.362684	-0.00287101		1006	0.00642273	0.478493	0.478493	-1.87216
3112	0.00903283	0.367658	0.367658	-1.60962		4348	0.0115942	0.506564	0.506564	-1.64039														2901	0.362653	0.211068	0.362653	0.235069		3900	0.00529666	0.478482	0.478482	-1.95586
116	0.00225702	0.367527	0.367527	-2.21175		2680	0.0130719	0.506508	0.506508	-1.58825														57	0.36263	0.122261	0.36263	0.472177		1205	0.025531	0.478472	0.478472	-1.27279
1819	0.0142463	0.367525	0.367525	-1.41158		1804	0.00653595	0.506405	0.506405	-1.88919														278	0.206715	0.362503	0.362503	-0.24394		593	0.0182399	0.478462	0.478462	-1.41883
3008	0.0153731	0.367315	0.367315	-1.37828		2811	0.0137663	0.506127	0.506127	-1.56544														1787	0.36233	0.344834	0.36233	0.0214945		2592	0.0272059	0.478401	0.478401	-1.24513
1870	0.0139769	0.367257	0.367257	-1.41956		3617	0.0162155	0.506127	0.506127	-1.49433														2963	0.362163	0.246757	0.362163	0.166635		691	0.000730488	0.478393	0.478393	-2.81617
2449	0.0120306	0.367232	0.367232	-1.48465		2197	0.0174629	0.506099	0.506099	-1.46212														1124	0.362072	0.308612	0.362072	0.0693824		3048	0.00808016	0.478151	0.478151	-1.77215
2492	0.0142041	0.367145	0.367145	-1.41242		937	0.0111279	0.506083	0.506083	-1.65781														622	0.333173	0.361588	0.361588	-0.0355446		1066	0.0011521	0.478077	0.478077	-2.61801
1843	0.015091	0.367052	0.367052	-1.38601		5150	0.00827517	0.506065	0.506065	-1.78643														1231	0.361579	0.131298	0.361579	0.439944		2202	0.0157754	0.478075	0.478075	-1.48152
291	0.0033195	0.367	0.367	-2.04359		4025	0.0138431	0.506	0.506	-1.56292														2995	0.313154	0.36147	0.36147	-0.0623133		3155	0.0131077	0.478055	0.478055	-1.56195
1398	0.0129165	0.366955	0.366955	-1.45347		1997	0.00939824	0.505984	0.505984	-1.73109														2693	0.263508	0.361465	0.361465	-0.137273		209	0.00701464	0.47799	0.47799	-1.83341
983	0.0063666	0.36677	0.36677	-1.76049		5292	0.00874183	0.505937	0.505937	-1.76249														2243	0.198062	0.36128	0.36128	-0.261043		796	0.00252795	0.477783	0.477783	-2.27646
2913	0.0130242	0.366767	0.366767	-1.44964		3017	0.00933791	0.505882	0.505882	-1.7338														1266	0.295941	0.361275	0.361275	-0.0866319		1100	0.0165995	0.477733	0.477733	-1.45909
2530	0.008391	0.366753	0.366753	-1.64056		1821	0.021502	0.505838	0.505838	-1.37153														2293	0.361227	0.120114	0.361227	0.478187		3506	0.0251567	0.477578	0.477578	-1.27839
3386	0.0025877	0.3666	0.3666	-2.15128		4974	0.00837104	0.505807	0.505807	-1.78121														2774	0.243847	0.36097	0.36097	-0.170352		307	0.0234393	0.477575	0.477575	-1.3091
2251	0.0142994	0.366428	0.366428	-1.40867		2278	0.00561607	0.505786	0.505786	-1.95453														1376	0.36072	0.278592	0.36072	0.112201		3859	0.00112045	0.477544	0.477544	-2.62962
3370	0.00490922	0.36642	0.36642	-1.87297		4786	0.00784314	0.505718	0.505718	-1.80942														2948	0.360684	0.245182	0.360684	0.167638		1529	0.0215598	0.477464	0.477464	-1.3453
2896	0.0152924	0.366384	0.366384	-1.37946		2154	0.0150787	0.505717	0.505717	-1.52554														1115	0.133088	0.360609	0.360609	-0.432897		368	0.0170543	0.477443	0.477443	-1.44709
2041	0.0123039	0.366127	0.366127	-1.47359		3148	0.0178397	0.505701	0.505701	-1.45251														1736	0.282609	0.360528	0.360528	-0.105752		3864	0.00921736	0.477392	0.477392	-1.71427
1321	0.0181611	0.366038	0.366038	-1.30439		4660	0.0131774	0.505663	0.505663	-1.58403														1430	0.360458	0.304475	0.360458	0.073303		385	0.0257852	0.47739	0.47739	-1.2675
1588	0.00864268	0.365848	0.365848	-1.62665		1832	0.0130648	0.505605	0.505605	-1.58771														2421	0.153938	0.360452	0.360452	-0.369501		627	0.00971055	0.477342	0.477342	-1.69159
1809	0.00593919	0.365814	0.365814	-1.78953		3195	0.0164466	0.505602	0.505602	-1.48773														1866	0.360366	0.340601	0.360366	0.0244975		2680	0.0137968	0.477291	0.477291	-1.539
524	0.00588914	0.365764	0.365764	-1.79315		2216	0.00834734	0.505602	0.505602	-1.78226														1793	0.263482	0.360248	0.360248	-0.13585		2015	0.0245932	0.47718	0.47718	-1.28787
2916	0.0200572	0.365727	0.365727	-1.26089		851	0.00271493	0.505581	0.505581	-2.27003														1595	0.198159	0.360104	0.360104	-0.259414		273	0.00769459	0.477169	0.477169	-1.79249
40	0.00024099	0.365648	0.365648	-3.18106		559	0.014597	0.505577	0.505577	-1.53953														1816	0.196435	0.359737	0.359737	-0.262766		820	0.0114551	0.477038	0.477038	-1.61955
1971	0.0139668	0.36552	0.36552	-1.41781		3273	0.0251216	0.50547	0.50547	-1.30365														2557	0.237081	0.359508	0.359508	-0.180812		2374	0.0111303	0.476932	0.476932	-1.63195
1399	0.00921029	0.365515	0.365515	-1.59863		3717	0.0156587	0.505468	0.505468	-1.50894														1371	0.35947	0.303728	0.35947	0.0731783		1675	0.00528211	0.476871	0.476871	-1.95559
3330	0.00497575	0.365338	0.365338	-1.86584		39	0.00698946	0.505456	0.505456	-1.85924														2717	0.235872	0.359351	0.359351	-0.182842		2845	0.0118424	0.476762	0.476762	-1.60486
1939	0.00578798	0.365188	0.365188	-1.79999		2699	0.0203281	0.505442	0.505442	-1.39557														1250	0.246905	0.359286	0.359286	-0.162911		861	0.0190618	0.476744	0.476744	-1.39812
3351	0.00171047	0.365165	0.365165	-2.32937		3235	0.0146119	0.505345	0.505345	-1.53888														1223	0.289138	0.359228	0.359228	-0.0942654		1390	0.0200436	0.476725	0.476725	-1.37629
3007	0.00488476	0.365119	0.365119	-1.87359		2439	0.0135566	0.505339	0.505339	-1.57143														735	0.28422	0.359104	0.359104	-0.101565		4375	0.0283074	0.476673	0.476673	-1.22632
2630	0.0165725	0.365083	0.365083	-1.343		1920	0.0125344	0.505333	0.505333	-1.60548														2726	0.359077	0.296609	0.359077	0.0830036		4338	0.00219421	0.476657	0.476657	-2.33693
881	0.00874613	0.365067	0.365067	-1.62056		976	0.0114023	0.505326	0.505326	-1.64658														2097	0.358234	0.358463	0.358463	-0.000277063		456	0.0047539	0.476623	0.476623	-2.00112
671	0.00283875	0.364881	0.364881	-2.10903		3595	0.0136536	0.505307	0.505307	-1.56831														2954	0.358431	0.17972	0.358431	0.29981		95	0.0114054	0.476588	0.476588	-1.62103
1538	0.00412979	0.364741	0.364741	-1.94606		2429	0.0131994	0.505213	0.505213	-1.58292														1412	0.358391	0.125439	0.358391	0.455923		3118	0.0147743	0.476547	0.476547	-1.5086
222	0.00462657	0.364662	0.364662	-1.89663		1031	0.0146921	0.505164	0.505164	-1.53635														780	0.358285	0.278044	0.358285	0.110116		182	0.0109039	0.476471	0.476471	-1.64046
2610	0.010333	0.364644	0.364644	-1.54764		350	0.0148235	0.505145	0.505145	-1.53246														169	0.259815	0.358125	0.358125	-0.13937		2994	0.0113235	0.476438	0.476438	-1.62402
3456	0.00867974	0.364366	0.364366	-1.62303		4197	0.0145627	0.505133	0.505133	-1.54016														2231	0.187503	0.358013	0.358013	-0.28089		783	0.0184492	0.476315	0.476315	-1.41192
3484	0.00535325	0.364208	0.364208	-1.83273		5042	0.00799593	0.505118	0.505118	-1.80052														2139	0.357859	0.31692	0.357859	0.0527627		1195	0.0144294	0.476169	0.476169	-1.51851
1319	0.00280358	0.364207	0.364207	-2.11364		505	0.01341	0.505094	0.505094	-1.57594														1658	0.204007	0.357843	0.357843	-0.244048		3465	0.00845938	0.476134	0.476134	-1.75039
2831	0.00980392	0.364103	0.364103	-1.56982		4788	0.0167174	0.50497	0.50497	-1.4801														842	0.236111	0.357823	0.357823	-0.180551		1565	0.00714641	0.476122	0.476122	-1.82363
2633	0.0182117	0.363967	0.363967	-1.30071		4423	0.00753756	0.504966	0.504966	-1.82603														2049	0.357688	0.287307	0.357688	0.0951593		1486	0.0108521	0.476113	0.476113	-1.64219
3001	0.0173433	0.363767	0.363767	-1.32169		744	0.0143137	0.504902	0.504902	-1.54745														1240	0.252138	0.357647	0.357647	-0.151816		2594	0.0231166	0.476092	0.476092	-1.31377
2882	0.0124081	0.363756	0.363756	-1.46711		3799	0.0138024	0.504883	0.504883	-1.56324														2086	0.352247	0.357647	0.357647	-0.00660691		3475	0.0203252	0.476072	0.476072	-1.36964
1923	0.0181961	0.363712	0.363712	-1.30078		395	0.0119618	0.504877	0.504877	-1.62539														123	0.306418	0.357588	0.357588	-0.0670692		320	0.00985994	0.475966	0.475966	-1.6837
3099	0.0095434	0.36365	0.36365	-1.58098		4374	0.0120426	0.504863	0.504863	-1.62245														2550	0.216626	0.357576	0.357576	-0.217657		1524	0.0110008	0.475936	0.475936	-1.63613
899	0.00243198	0.36352	0.36352	-2.17457		1769	0.0111885	0.504826	0.504826	-1.65437														1046	0.357246	0.140351	0.357246	0.405752		1730	0.00732341	0.475927	0.475927	-1.81283
1856	0.012023	0.363485	0.363485	-1.48047		822	0.014586	0.50481	0.50481	-1.53919														1296	0.230144	0.357052	0.357052	-0.190731		4585	0.00609244	0.47591	0.47591	-1.89273
2227	0.0109804	0.36342	0.36342	-1.51979		4581	0.0103941	0.50474	0.50474	-1.68628														884	0.28414	0.356899	0.356899	-0.0990125		2727	0.017912	0.475888	0.475888	-1.42436
2431	0.0126282	0.363375	0.363375	-1.45901		2974	0.0114286	0.504426	0.504426	-1.64481														322	0.0988908	0.356683	0.356683	-0.557127		3315	0.00734154	0.475878	0.475878	-1.81171
1396	0.0119523	0.363359	0.363359	-1.48289		1574	0.0132249	0.504422	0.504422	-1.5814														848	0.200692	0.35654	0.35654	-0.249578		2228	0.0198962	0.475865	0.475865	-1.37871
1977	0.00709494	0.363106	0.363106	-1.70908		5241	0.00123177	0.504361	0.504361	-2.61221														2324	0.224133	0.356259	0.356259	-0.201261		2048	0.00952102	0.475856	0.475856	-1.69879
2467	0.0131412	0.36307	0.36307	-1.44136		607	0.000503445	0.504319	0.504319	-3.00075														798	0.356218	0.328069	0.356218	0.0357511		2196	0.0188319	0.475831	0.475831	-1.40256
376	0.00196078	0.363045	0.363045	-2.26753		1732	0.00629954	0.504297	0.504297	-1.90338														2673	0.262671	0.356123	0.356123	-0.132188		4028	0.021215	0.475796	0.475796	-1.35078
1914	0.00294118	0.362986	0.362986	-2.09137		631	0.0100392	0.504282	0.504282	-1.70097														2853	0.237478	0.35592	0.35592	-0.175728		4151	0.00975232	0.475748	0.475748	-1.68827
1004	0.0102635	0.36296	0.36296	-1.54856		2223	0.0151454	0.504282	0.504282	-1.52239														2060	0.12723	0.355742	0.355742	-0.446547		2805	0.0220746	0.475743	0.475743	-1.33348
2966	0.00252101	0.362945	0.362945	-2.15827		2619	0.00797836	0.50426	0.50426	-1.80074														286	0.355706	0.115461	0.355706	0.488654		501	0.00673705	0.475716	0.475716	-1.84888
2664	0.0127037	0.362938	0.362938	-1.4559		1519	0.00846485	0.504256	0.504256	-1.77503														2688	0.355647	0.347317	0.355647	0.0102925		1649	0.0221001	0.475646	0.475646	-1.33289
794	0.0129997	0.362886	0.362886	-1.44584		1185	0.0201346	0.504185	0.504185	-1.39865														2874	0.169597	0.355629	0.355629	-0.321579		4363	0.00424077	0.475604	0.475604	-2.0498
679	0.00805269	0.362745	0.362745	-1.65366		3191	0.0149143	0.504184	0.504184	-1.52899														2370	0.28538	0.35552	0.35552	-0.0954416		3633	0.00890064	0.475567	0.475567	-1.72779
1282	0.00409024	0.362724	0.362724	-1.94783		1779	0.0207962	0.504159	0.504159	-1.38458														809	0.355304	0.310639	0.355304	0.0583441		4516	0.0043327	0.475553	0.475553	-2.04044
3427	0.0148325	0.362723	0.362723	-1.38836		439	0.00392157	0.504121	0.504121	-2.10907														2141	0.260945	0.355127	0.355127	-0.133835		724	0.00251383	0.475465	0.475465	-2.27678
1057	0.00981726	0.362585	0.362585	-1.56742		782	0.00803259	0.504064	0.504064	-1.79763														470	0.354926	0.250157	0.354926	0.151925		4292	0.00496401	0.475453	0.475453	-1.98127
627	0.00855031	0.362488	0.362488	-1.62731		5064	0.0154177	0.504056	0.504056	-1.51446														1739	0.334162	0.354847	0.354847	-0.026084		633	0.00749712	0.475356	0.475356	-1.80212
1950	0.0129847	0.362367	0.362367	-1.44572		2994	0.0051754	0.504015	0.504015	-1.9885														1611	0.354813	0.315018	0.354813	0.0516642		948	0.00632511	0.475332	0.475332	-1.87593
244	0.00096985	0.362345	0.362345	-2.57242		3173	0.0161388	0.503997	0.503997	-1.49456														2450	0.289879	0.354695	0.354695	-0.0876376		4658	0.0054754	0.475324	0.475324	-1.93857
1048	0.0105078	0.362343	0.362343	-1.53761		3639	0.0160885	0.503972	0.503972	-1.49589														1493	0.298312	0.354602	0.354602	-0.0750716		3505	0.0155742	0.475294	0.475294	-1.48456
3402	0.00677749	0.362319	0.362319	-1.72802		4260	0.0124739	0.503963	0.503963	-1.6064														1028	0.211348	0.354538	0.354538	-0.224664		4624	0.00453885	0.475236	0.475236	-2.01996
936	0.00813291	0.362098	0.362098	-1.64858		2623	0.00436433	0.503953	0.503953	-2.06247														2369	0.103097	0.354533	0.354533	-0.536408		584	0.0218137	0.475196	0.475196	-1.33814
3014	0.00652852	0.362032	0.362032	-1.74393		141	0.00105159	0.503911	0.503911	-2.68051														1711	0.271284	0.354396	0.354396	-0.116065		1306	0.0102539	0.475185	0.475185	-1.66597
687	0.00471581	0.361926	0.361926	-1.88506		4579	0.0153567	0.503905	0.503905	-1.51605														592	0.30713	0.354189	0.354189	-0.0619126		960	0.00494459	0.475141	0.475141	-1.98269
629	0.00228997	0.361858	0.361858	-2.19871		4146	0.00960178	0.503901	0.503901	-1.71999														1289	0.16333	0.354042	0.354042	-0.335989		3215	0.00633897	0.475119	0.475119	-1.87478
2219	0.00875758	0.361681	0.361681	-1.61594		2053	0.0223874	0.5039	0.5039	-1.35234														2011	0.163399	0.35374	0.35374	-0.335436		2451	0.00460556	0.475103	0.475103	-2.0135
648	0.00192157	0.361667	0.361667	-2.27465		4904	0.00329579	0.503838	0.503838	-2.18433														204	0.267873	0.353658	0.353658	-0.120654		3880	0.00774084	0.475021	0.475021	-1.78793
315	0.00222526	0.361459	0.361459	-2.21068		2516	0.0144902	0.503804	0.503804	-1.54119														539	0.20571	0.353492	0.353492	-0.235123		1092	0.00347685	0.474975	0.474975	-2.13548
2007	0.0139812	0.361445	0.361445	-1.4125		5233	0.00661399	0.503775	0.503775	-1.88177														2366	0.300425	0.353464	0.353464	-0.0706094		1928	0.0195556	0.474876	0.474876	-1.38531
3401	0.00732026	0.361365	0.361365	-1.69342		1165	0.010678	0.503662	0.503662	-1.67365														1924	0.353228	0.323553	0.353228	0.0381094		611	0.00227273	0.474866	0.474866	-2.32002
1129	0.0103817	0.361353	0.361353	-1.54166		58	0.0112786	0.503614	0.503614	-1.64984														922	0.353074	0.283625	0.353074	0.0951211		4291	0.00965309	0.474811	0.474811	-1.69185
1580	0.0113378	0.361275	0.361275	-1.50331		488	0.0167462	0.503604	0.503604	-1.47817														166	0.0671694	0.353042	0.353042	-0.720654		647	0.00494016	0.474764	0.474764	-1.98274
1339	0.00966827	0.361179	0.361179	-1.57237		3878	0.0120482	0.503551	0.503551	-1.62112														1872	0.349328	0.352897	0.352897	-0.00441465		362	0.00743618	0.474658	0.474658	-1.80503
2285	0.0117859	0.361145	0.361145	-1.48632		3217	0.0147785	0.50345	0.50345	-1.53233														960	0.352837	0.222766	0.352837	0.199725		2687	0.00918004	0.474599	0.474599	-1.71348
3175	0.0131455	0.360895	0.360895	-1.4386		1268	0.00803922	0.503431	0.503431	-1.79673														1618	0.182883	0.352769	0.352769	-0.285319		1815	0.00793176	0.474532	0.474532	-1.7769
1574	0.00806222	0.360806	0.360806	-1.65082		1296	0.0120638	0.503423	0.503423	-1.62045														527	0.178761	0.352694	0.352694	-0.295126		1681	0.0147451	0.474458	0.474458	-1.50755
611	0.00702537	0.360803	0.360803	-1.7106		2204	0.0120383	0.50342	0.50342	-1.62137														383	0.352589	0.286576	0.352589	0.090029		4453	0.00268057	0.474411	0.474411	-2.24793
2984	0.0138562	0.360621	0.360621	-1.41541		2486	0.0100597	0.503398	0.503398	-1.69933														938	0.232465	0.352465	0.352465	-0.180758		1495	0.0267091	0.474404	0.474404	-1.24949
1143	0.00239521	0.360573	0.360573	-2.17765		2308	0.016093	0.503326	0.503326	-1.49521														2192	0.237437	0.352416	0.352416	-0.171507		936	0.00445032	0.474334	0.474334	-2.02769
499	0.00239651	0.360523	0.360523	-2.17735		5207	0.00142186	0.503245	0.503245	-2.54892														1746	0.270908	0.351983	0.351983	-0.1137		2178	0.0123457	0.474219	0.474219	-1.58446
2559	0.00269173	0.360274	0.360274	-2.1266		1522	0.0156863	0.503091	0.503091	-1.50613														202	0.351859	0.186477	0.351859	0.275743		1776	0.0119237	0.474139	0.474139	-1.59949
660	0.0069076	0.360131	0.360131	-1.71713		4886	0.000116713	0.503035	0.503035	-3.63448														827	0.318573	0.351797	0.351797	-0.0430831		4441	0.000567271	0.474091	0.474091	-2.92207
1770	0.00238624	0.360063	0.360063	-2.17866		4714	0.00815686	0.50302	0.50302	-1.79006														2984	0.351774	0.126657	0.351774	0.443633		13	0.00303367	0.474066	0.474066	-2.19387
1729	0.00213904	0.359605	0.359605	-2.22561		4402	0.0149733	0.503012	0.503012	-1.52626														2620	0.223771	0.351731	0.351731	-0.196406		1473	0.0210287	0.474055	0.474055	-1.35302
1791	0.0142507	0.359559	0.359559	-1.40193		1733	0.00892783	0.502962	0.502962	-1.75079														1486	0.329832	0.351634	0.351634	-0.0277981		5	0.00741918	0.473927	0.473927	-1.80536
2802	0.0120389	0.35955	0.35955	-1.47517		4701	0.0166983	0.502657	0.502657	-1.4786														1695	0.186545	0.351589	0.351589	-0.275252		3019	0.0178151	0.473651	0.473651	-1.42467
74	0.00316993	0.359297	0.359297	-2.0544		2906	0.0102941	0.502614	0.502614	-1.68865														2792	0.319371	0.351293	0.351293	-0.0413742		2909	0.00155857	0.473529	0.473529	-2.48262
466	0.0012405	0.359264	0.359264	-2.46182		1744	0.0135497	0.50261	0.50261	-1.5693														1375	0.201703	0.35106	0.35106	-0.240668		1493	0.00204136	0.473516	0.473516	-2.36541
742	0.0108989	0.359256	0.359256	-1.51802		4294	0.00852941	0.502598	0.502598	-1.7703														2135	0.213485	0.35074	0.35074	-0.215618		2800	0.0162527	0.473464	0.473464	-1.46436
1707	0.00532213	0.359216	0.359216	-1.82927		1321	0.0119901	0.502592	0.502592	-1.62239														420	0.350578	0.141579	0.350578	0.393787		2471	0.0172888	0.473416	0.473416	-1.43748
528	0.00645161	0.35919	0.35919	-1.74566		3076	0.0188948	0.502572	0.502572	-1.42486														2702	0.350578	0.17502	0.350578	0.301696		3823	0.00611648	0.473398	0.473398	-1.88872
3192	0.0109368	0.359187	0.359187	-1.51643		4122	0.0173106	0.502494	0.502494	-1.46282														1648	0.242707	0.350525	0.350525	-0.159636		285	0.0144385	0.473369	0.473369	-1.51568
324	0.000451154	0.359119	0.359119	-2.90091		1954	0.0129392	0.502458	0.502458	-1.58919														2611	0.207772	0.350339	0.350339	-0.226901		2271	0.00541939	0.473366	0.473366	-1.94125
3381	0.00221082	0.358916	0.358916	-2.21044		2002	0.0143048	0.502451	0.502451	-1.54561														2713	0.350308	0.215895	0.350308	0.210208		3113	0.0121655	0.473365	0.473365	-1.59007
1739	0.0176114	0.358895	0.358895	-1.30917		2808	0.0066641	0.502422	0.502422	-1.87733														1654	0.123137	0.350065	0.350065	-0.45376		1009	0.0104714	0.473363	0.473363	-1.65519
1324	0.00554759	0.35883	0.35883	-1.81079		5088	0.00944136	0.50239	0.50239	-1.72601														138	0.295841	0.34997	0.34997	-0.0729732		3616	0.00424077	0.473279	0.473279	-2.04767
2269	0.0113912	0.35873	0.35873	-1.4982		5281	0.00373212	0.50234	0.50234	-2.12904														2848	0.349904	0.287082	0.349904	0.085943		2164	0.0176906	0.473246	0.473246	-1.42734
3439	0.0105882	0.358549	0.358549	-1.52972		4121	0.010531	0.502181	0.502181	-1.67839														1685	0.349848	0.284357	0.349848	0.0900144		4039	0.00694962	0.47317	0.47317	-1.83306
2574	0.00776844	0.358469	0.358469	-1.66412		3158	0.0180479	0.502177	0.502177	-1.44443														1118	0.34982	0.301854	0.34982	0.0640475		2965	0.00644641	0.473167	0.473167	-1.8657
2588	0.012549	0.3584	0.3584	-1.45576		3750	0.0144294	0.502174	0.502174	-1.54161														46	0.273555	0.349587	0.349587	-0.106511		63	0.0127451	0.473128	0.473128	-1.56964
1174	0.00619799	0.358393	0.358393	-1.76211		2716	0.0242479	0.50217	0.50217	-1.31618														2168	0.349569	0.291406	0.349569	0.0790356		3773	0.0279243	0.47309	0.47309	-1.22896
125	0.000637653	0.358234	0.358234	-2.74958		4406	0.0134268	0.502143	0.502143	-1.57285														725	0.317547	0.349522	0.349522	-0.0416676		1262	0.0261438	0.473069	0.473069	-1.25756
2826	0.00808171	0.35822	0.35822	-1.64665		1535	0.0261438	0.502131	0.502131	-1.28345														685	0.349471	0.247059	0.349471	0.150611		3603	0.0257919	0.473058	0.473058	-1.26343
2112	0.0144618	0.35822	0.35822	-1.39393		771	0.0218487	0.502108	0.502108	-1.36137														180	0.32614	0.349423	0.349423	-0.0299473		4069	0.00392157	0.472985	0.472985	-2.08139
2	0.00152826	0.35816	0.35816	-2.36988		294	0.012532	0.502089	0.502089	-1.60276														2333	0.188603	0.349289	0.349289	-0.267637		215	0.00989729	0.472969	0.472969	-1.67932
1103	0.0121072	0.35813	0.35813	-1.471		139	0.00553633	0.502053	0.502053	-1.95753														1324	0.213175	0.349157	0.349157	-0.214285		3195	0.0193486	0.472954	0.472954	-1.38817
1570	0.00811256	0.35809	0.35809	-1.64483		3268	0.0143433	0.502015	0.502015	-1.54407														1166	0.182161	0.349097	0.349097	-0.282491		1790	0.0136102	0.472941	0.472941	-1.54094
2246	0.0125829	0.357991	0.357991	-1.45409		4813	0.00789116	0.501945	0.501945	-1.80352														2488	0.348945	0.348794	0.348945	0.000186862		275	0.00607843	0.47281	0.47281	-1.8909
3350	0.0086742	0.35785	0.35785	-1.61547		999	0.0190269	0.501943	0.501943	-1.42129														1475	0.34893	0.338369	0.34893	0.0133484		481	6.22471e-05	0.472767	0.472767	-3.88053
2421	0.00912444	0.357833	0.357833	-1.59347		2296	0.00845476	0.501925	0.501925	-1.77354														208	0.348867	0.288455	0.348867	0.0825809		4639	0.00358883	0.472704	0.472704	-2.11964
422	0.000898693	0.357823	0.357823	-2.60006		3543	0.0246166	0.501883	0.501883	-1.30937														1075	0.116242	0.348844	0.348844	-0.477267		1512	0.0149601	0.472694	0.472694	-1.49965
728	0.0095698	0.357799	0.357799	-1.57274		1006	0.004778	0.501871	0.501871	-2.02135														320	0.224751	0.348762	0.348762	-0.190828		3907	0.0132406	0.472612	0.472612	-1.5526
418	0.00750774	0.357792	0.357792	-1.67812		1324	0.013328	0.501855	0.501855	-1.57581														444	0.146469	0.348753	0.348753	-0.376773		482	0.0165441	0.472549	0.472549	-1.4558
2144	0.0112662	0.357727	0.357727	-1.50177		4741	0.0122593	0.501855	0.501855	-1.61211														91	0.253915	0.348564	0.348564	-0.137594		1890	0.0138562	0.472505	0.472505	-1.53276
1068	0.011431	0.357426	0.357426	-1.4951		3389	0.0120389	0.501851	0.501851	-1.61999														1176	0.265417	0.348499	0.348499	-0.118272		3235	0.0120507	0.472467	0.472467	-1.59336
431	0.00404606	0.357361	0.357361	-1.94607		4744	0.00690731	0.501827	0.501827	-1.86125														1394	0.348472	0.171774	0.348472	0.307211		3962	0.0205882	0.472398	0.472398	-1.36069
3542	0.00235907	0.356955	0.356955	-2.17987		1724	0.0119935	0.501797	0.501797	-1.62158														2699	0.215094	0.348428	0.348428	-0.209484		2559	0.0305882	0.472353	0.472353	-1.18871
1615	0.0118401	0.356938	0.356938	-1.47924		1686	0.0122042	0.501792	0.501792	-1.61401														2145	0.348366	0.147495	0.348366	0.37326		297	0.00622193	0.472319	0.472319	-1.88031
2888	0.00211375	0.356807	0.356807	-2.22738		2153	0.0115267	0.501785	0.501785	-1.63881														2380	0.170819	0.34827	0.34827	-0.30938		1352	0.0150999	0.472311	0.472311	-1.49525
27	0.00286246	0.356748	0.356748	-2.09562		5035	0.00570676	0.501756	0.501756	-1.9441														1770	0.348235	0.15799	0.348235	0.343243		1956	0.0129289	0.472243	0.472243	-1.5626
3436	0.00652197	0.356674	0.356674	-1.73789		2103	0.00714478	0.501746	0.501746	-1.8465														293	0.305052	0.348161	0.348161	-0.0574057		3262	0.00648681	0.47218	0.47218	-1.86208
3389	0.00273566	0.356553	0.356553	-2.11506		4824	0.0124832	0.501721	0.501721	-1.60414														907	0.348004	0.222275	0.348004	0.194693		2099	0.0252859	0.472141	0.472141	-1.27119
821	0.00519031	0.356471	0.356471	-1.83683		2467	0.0143887	0.501672	0.501672	-1.5424														961	0.347899	0.196763	0.347899	0.24751		3724	0.0121492	0.472088	0.472088	-1.58948
225	0.0132939	0.356468	0.356468	-1.42837		655	0.01245	0.501656	0.501656	-1.60524														2378	0.227376	0.347851	0.347851	-0.184649		2920	0.0125847	0.471979	0.471979	-1.57408
977	0.000444444	0.356444	0.356444	-2.90417		5232	0.000718034	0.501629	0.501629	-2.84424														1775	0.285552	0.347833	0.347833	-0.0856852		2495	0.0183799	0.471895	0.471895	-1.4095
2809	0.0141467	0.35634	0.35634	-1.40121		3052	0.0131895	0.501608	0.501608	-1.58013														1065	0.347703	0.341176	0.347703	0.00822894		2697	0.0156292	0.471883	0.471883	-1.4799
2174	0.0129199	0.356316	0.356316	-1.44058		4844	0.0134975	0.501596	0.501596	-1.5701														2756	0.295787	0.347467	0.347467	-0.0699335		923	0.0225087	0.471878	0.471878	-1.32148
2471	0.00575448	0.356223	0.356223	-1.79172		528	0.010323	0.501557	0.501557	-1.68652														750	0.347466	0.22771	0.347466	0.18353		4459	0.00940138	0.471861	0.471861	-1.70062
3317	0.00119826	0.356209	0.356209	-2.47316		1896	0.0128465	0.501555	0.501555	-1.59153														388	0.177481	0.347322	0.347322	-0.291579		3253	0.00803698	0.471856	0.471856	-1.76872
1575	0.0106932	0.356156	0.356156	-1.52253		286	0.00693816	0.501508	0.501508	-1.85903														2125	0.26902	0.34732	0.34732	-0.110946		2463	0.0119658	0.471845	0.471845	-1.59586
1040	0.00460131	0.355922	0.355922	-1.88847		1220	0.00703934	0.501498	0.501498	-1.85274														2801	0.347237	0.189305	0.347237	0.263464		3500	0.0206637	0.471795	0.471795	-1.35855
3135	0.0142546	0.355898	0.355898	-1.39737		1426	0.00971613	0.501493	0.501493	-1.71277														223	0.187319	0.347186	0.347186	-0.267982		4591	0.00829563	0.471745	0.471745	-1.75486
2274	0.0101377	0.355882	0.355882	-1.54537		908	0.0129014	0.501392	0.501392	-1.58954														656	0.25323	0.347123	0.347123	-0.136968		3173	0.00392157	0.471701	0.471701	-2.08021
3202	0.00992204	0.355871	0.355871	-1.55469		4550	0.00986041	0.50138	0.50138	-1.70627														1152	0.153194	0.346869	0.346869	-0.354923		2407	0.0340771	0.47167	0.47167	-1.14118
3028	0.0159984	0.355829	0.355829	-1.34716		3625	0.00971867	0.501347	0.501347	-1.71253														1855	0.20929	0.346839	0.346839	-0.219379		3746	0.0266225	0.471417	0.471417	-1.24816
3451	0.00597879	0.355813	0.355813	-1.77461		4493	0.011835	0.501345	0.501345	-1.62697														930	0.134781	0.346825	0.346825	-0.410484		29	0.00580836	0.471402	0.471402	-1.90934
2755	0.00640623	0.355785	0.355785	-1.74459		1005	0.00525342	0.501147	0.501147	-1.97952														2289	0.224548	0.346575	0.346575	-0.188488		2706	0.0132992	0.471338	0.471338	-1.54951
3376	0.00852846	0.355721	0.355721	-1.62024		5079	0	0.501101	0.501101	#NUM!														238	0.346557	0.342955	0.346557	0.004538		16	0.000507829	0.471237	0.471237	-2.96752
2705	0.0165211	0.355659	0.355659	-1.333		3649	0.0108159	0.501075	0.501075	-1.66584														7	0.235315	0.346522	0.346522	-0.168082		851	0.00709051	0.471064	0.471064	-1.8224
3122	0.00265523	0.355515	0.355515	-2.12676		1362	0.0153001	0.50107	0.50107	-1.5152														601	0.197608	0.34651	0.34651	-0.243911		2289	0.0165266	0.470962	0.470962	-1.4548
2400	0.00871972	0.355386	0.355386	-1.6102		5153	0.00128999	0.501032	0.501032	-2.58928														1347	0.346465	0.298003	0.346465	0.0654386		1961	0.0128507	0.47095	0.47095	-1.56405
1633	0.0201525	0.355283	0.355283	-1.24625		729	0.0127897	0.501025	0.501025	-1.593														1532	0.29826	0.346424	0.346424	-0.0650123		96	0.0214886	0.470908	0.470908	-1.34073
486	0.0057041	0.355152	0.355152	-1.79423		993	0.0150721	0.501016	0.501016	-1.52168														1508	0.346101	0.337985	0.346101	0.0103064		195	0.019209	0.470854	0.470854	-1.38938
1706	0.00797607	0.355135	0.355135	-1.6486		498	0.00271493	0.500955	0.500955	-2.26604														2816	0.297762	0.346021	0.346021	-0.0652323		1849	0.0167398	0.470852	0.470852	-1.44913
638	0.000284172	0.355101	0.355101	-3.09677		1759	0.00691176	0.500931	0.500931	-1.86019														1085	0.248347	0.345994	0.345994	-0.14401		4595	0.00444584	0.470819	0.470819	-2.0249
345	0.00269379	0.355049	0.355049	-2.11992		4013	0.0174259	0.500899	0.500899	-1.45855														121	0.278897	0.345991	0.345991	-0.0936206		4155	0.010287	0.470816	0.470816	-1.66056
1673	0.00822707	0.355025	0.355025	-1.63501		3048	0.0168655	0.500891	0.500891	-1.47274														1168	0.146558	0.345953	0.345953	-0.373007		1232	0.0223942	0.470795	0.470795	-1.3227
664	0.00345861	0.354956	0.354956	-2.01127		2923	0.0144979	0.500817	0.500817	-1.53837														479	0.345918	0.301551	0.345918	0.0596131		1327	0.0162778	0.470698	0.470698	-1.46115
1376	0.0106772	0.354951	0.354951	-1.52171		2436	0.013947	0.500796	0.500796	-1.55518														197	0.211837	0.345679	0.345679	-0.212671		2448	0.0170518	0.470693	0.470693	-1.44097
1089	0.00644732	0.354935	0.354935	-1.74077		41	0.00982334	0.500718	0.500718	-1.70733														1457	0.312736	0.345669	0.345669	-0.0434833		3862	0.0240982	0.470648	0.470648	-1.29071
1455	0.019313	0.354887	0.354887	-1.26424		1740	0.0117279	0.500709	0.500709	-1.63037														2118	0.345562	0.303577	0.345562	0.0562566		1711	0.0148735	0.470466	0.470466	-1.50011
1276	0.0120612	0.354868	0.354868	-1.46868		2727	0.0115659	0.500605	0.500605	-1.63632														2685	0.151087	0.345526	0.345526	-0.359252		3842	0.0150327	0.47037	0.47037	-1.4954
3269	0.0118431	0.354745	0.354745	-1.47645		5236	0.0072861	0.500557	0.500557	-1.83696														1483	0.255844	0.345493	0.345493	-0.130464		3296	0.0334923	0.47027	0.47027	-1.1474
1944	0.0116382	0.354728	0.354728	-1.48401		3013	0.010831	0.500529	0.500529	-1.66476														2095	0.319259	0.345483	0.345483	-0.0342835		2815	0.0135449	0.470227	0.470227	-1.54053
3011	0.00876431	0.354705	0.354705	-1.60715		2497	0.015828	0.500496	0.500496	-1.49997														2227	0.345361	0.231431	0.345361	0.173852		929	0.0242884	0.470145	0.470145	-1.28683
775	0.002652	0.354662	0.354662	-2.12624		3716	0.0182894	0.500439	0.500439	-1.43715														2985	0.345236	0.139239	0.345236	0.394357		1037	0.0207451	0.470078	0.470078	-1.35525
172	0.00318719	0.354601	0.354601	-2.04633		823	0.00726216	0.500399	0.500399	-1.83825														142	0.345228	0.280068	0.345228	0.0908431		292	0.00257827	0.470068	0.470068	-2.26083
2313	0.0116804	0.354544	0.354544	-1.48221		4891	0.0123972	0.50038	0.50038	-1.60598														1843	0.322026	0.345212	0.345212	-0.0301959		3099	0.00392157	0.470024	0.470024	-2.07866
1903	0.00159136	0.354533	0.354533	-2.34789		3172	0.0129831	0.500362	0.500362	-1.58591														2976	0.220412	0.345147	0.345147	-0.194769		4309	0.00717087	0.469991	0.469991	-1.81652
1813	0.0132291	0.354455	0.354455	-1.42803		2823	0.0108374	0.500338	0.500338	-1.66434														2150	0.345055	0.34234	0.345055	0.00343059		1631	0.0169935	0.469975	0.469975	-1.44179
2960	0.00660857	0.354437	0.354437	-1.72943		3512	0.00904362	0.50032	0.50032	-1.74291														53	0.344742	0.333792	0.344742	0.0140181		4287	0.0176675	0.469955	0.469955	-1.42488
1841	0.00527307	0.354381	0.354381	-1.82741		2684	0.0131653	0.50028	0.50028	-1.57978														492	0.30673	0.344727	0.344727	-0.0507188		2759	0.0105697	0.469915	0.469915	-1.64796
723	0.00238095	0.354373	0.354373	-2.17271		1404	0.0097148	0.500267	0.500267	-1.71177														2629	0.183887	0.344629	0.344629	-0.2728		2546	0.0296224	0.469908	0.469908	-1.20039
987	0.0120957	0.354367	0.354367	-1.46682		636	0.0110405	0.500265	0.500265	-1.65621														1096	0.227782	0.344546	0.344546	-0.179727		2689	0.0143791	0.469862	0.469862	-1.51424
2524	0.0106863	0.35433	0.35433	-1.52058		4432	0.0253534	0.500228	0.500228	-1.29513														1632	0.34432	0.237168	0.34432	0.161905		771	0.000634371	0.469839	0.469839	-2.86961
2645	0.00369839	0.354312	0.354312	-1.98137		1427	0.00916984	0.500185	0.500185	-1.73677														184	0.287644	0.344319	0.344319	-0.0781052		2151	0.0114866	0.469809	0.469809	-1.61173
3383	0.0102116	0.35408	0.35408	-1.54001		1199	0.0167661	0.500171	0.500171	-1.47469														1234	0.219015	0.344142	0.344142	-0.196265		866	0.00693277	0.469748	0.469748	-1.83096
2366	0.016619	0.354043	0.354043	-1.32845		1153	0.0182518	0.500128	0.500128	-1.43778														2583	0.245229	0.34402	0.34402	-0.147012		2578	0.0139336	0.469734	0.469734	-1.52779
2235	0.0142289	0.354001	0.354001	-1.39583		1115	0.0104057	0.500019	0.500019	-1.68171														1780	0.343912	0.210306	0.343912	0.213597		1025	0.00817791	0.46968	0.46968	-1.75916
2944	0.00898534	0.353741	0.353741	-1.59515		2696	0.0116947	0.5	0.5	-1.63098														2895	0.343864	0.220753	0.343864	0.19248		410	0.000315126	0.469678	0.469678	-3.17332
595	0.00519688	0.353738	0.353738	-1.83294		4631	0.00723514	0.499954	0.499954	-1.83948														567	0.343829	0.166032	0.343829	0.31615		3153	0.0161476	0.469608	0.469608	-1.46363
337	0.00598966	0.353683	0.353683	-1.77121		2035	0.0118525	0.499941	0.499941	-1.62511														2862	0.307121	0.343756	0.343756	-0.0489417		1481	0.0326625	0.469608	0.469608	-1.15769
3190	0.0140491	0.353588	0.353588	-1.40085		843	0.0116622	0.499859	0.499859	-1.63207														1045	0.334667	0.343346	0.343346	-0.01112		1296	0.0125574	0.469504	0.469504	-1.57274
2248	0.00584912	0.353539	0.353539	-1.78135		959	0.0131541	0.499831	0.499831	-1.57976														1440	0.342882	0.264152	0.342882	0.113291		2760	0.0267873	0.469502	0.469502	-1.24371
2500	0.0161456	0.353506	0.353506	-1.34034		3489	0.0189478	0.499825	0.499825	-1.42126														2917	0.342838	0.225922	0.342838	0.18113		3758	0.0097156	0.469281	0.469281	-1.68396
3023	0.010773	0.353347	0.353347	-1.51586		2493	0.0107546	0.499822	0.499822	-1.66722														34	0.284821	0.342689	0.342689	-0.0803281		1071	0.0104719	0.469123	0.469123	-1.65126
130	0.00324817	0.353298	0.353298	-2.0365		3350	0.0151779	0.49971	0.49971	-1.51751														2706	0.342652	0.287323	0.342652	0.076483		4095	0.0086164	0.469042	0.469042	-1.73589
3333	0.00809614	0.353194	0.353194	-1.63974		588	0.0119728	0.499704	0.499704	-1.62052														2950	0.250417	0.342199	0.342199	-0.135614		4282	0.0105242	0.468948	0.468948	-1.64893
2491	0.0180898	0.35311	0.35311	-1.29048		1575	0.0150671	0.499649	0.499649	-1.52064														2585	0.342118	0.317804	0.342118	0.0320162		2108	0.0193268	0.468889	0.468889	-1.38491
1541	0.010167	0.353014	0.353014	-1.5406		116	0.00850781	0.499634	0.499634	-1.76883														2311	0.342098	0.13057	0.342098	0.418307		528	0.00765415	0.46884	0.46884	-1.78713
1360	0.00262057	0.352867	0.352867	-2.12921		176	0.00764845	0.499625	0.499625	-1.81507														1180	0.342066	0.146218	0.342066	0.369108		470	0.00372103	0.468783	0.468783	-2.10031
1545	0.00833333	0.352828	0.352828	-1.62674		1148	0.0206614	0.49962	0.49962	-1.38348														617	0.270153	0.342	0.342	-0.102416		543	0.0405556	0.46866	0.46866	-1.06281
1804	0.00508639	0.352825	0.352825	-1.84115		5277	0.00320856	0.499584	0.499584	-2.1923														1015	0.341599	0.27644	0.341599	0.0919148		439	0.0231863	0.468578	0.468578	-1.30555
534	0.00318431	0.352816	0.352816	-2.04453		4455	0.0161192	0.499542	0.499542	-1.49123														2943	0.341384	0.290121	0.341384	0.0706643		494	0.0311571	0.468563	0.468563	-1.17721
2435	0.0117504	0.352684	0.352684	-1.47733		456	0.007358	0.499535	0.499535	-1.83181														579	0.341306	0.155699	0.341306	0.340857		2928	0.00620455	0.468545	0.468545	-1.87804
2581	0.011123	0.352478	0.352478	-1.50091		1359	0.0182377	0.499504	0.499504	-1.43757														1233	0.13671	0.341285	0.341285	-0.397317		747	0.0184235	0.468535	0.468535	-1.40537
1589	0.0143635	0.352428	0.352428	-1.38981		398	0.00980392	0.499474	0.499474	-1.70711														2408	0.330879	0.341205	0.341205	-0.013346		1769	0.00557276	0.468524	0.468524	-1.92466
2875	0.010049	0.352262	0.352262	-1.54474		4250	0.00260417	0.499449	0.499449	-2.28282														1542	0.341151	0.238401	0.341151	0.155639		2238	0.0384625	0.468511	0.468511	-1.08568
1635	0.0130719	0.352251	0.352251	-1.43051		1198	0.0170213	0.499374	0.499374	-1.46743														44	0.206887	0.341049	0.341049	-0.217084		3946	0.0145467	0.46851	0.46851	-1.50796
2512	0.011876	0.352135	0.352135	-1.47204		4103	0.0229389	0.499372	0.499372	-1.33785														2567	0.284004	0.340949	0.340949	-0.0793653		3647	0.0102716	0.468502	0.468502	-1.65907
3245	0.00816458	0.351964	0.351964	-1.63456		5209	0.00802907	0.499307	0.499307	-1.7937														468	0.202411	0.340925	0.340925	-0.226425		2456	0.00875091	0.468482	0.468482	-1.72864
1827	0.0139164	0.351935	0.351935	-1.40294		629	0.0107843	0.499237	0.499237	-1.66551														1953	0.280749	0.340749	0.340749	-0.0841165		2187	0.0104052	0.468479	0.468479	-1.65344
2011	0.0134924	0.351844	0.351844	-1.41626		5204	0.00762282	0.499229	0.499229	-1.81618														13	0.293391	0.340692	0.340692	-0.0649149		3564	0.0382691	0.468425	0.468425	-1.08779
3169	0.00973451	0.351831	0.351831	-1.55802		3858	0.010719	0.499085	0.499085	-1.66802														2143	0.273311	0.340626	0.340626	-0.0956206		1510	0.0130719	0.46841	0.46841	-1.55429
2579	0.0120386	0.351745	0.351745	-1.46565		2065	0.0106153	0.499053	0.499053	-1.67222														88	0.241796	0.340299	0.340299	-0.148413		128	0.00542533	0.468406	0.468406	-1.9362
83	0.00234393	0.351724	0.351724	-2.17626		2606	0.0566414	0.499051	0.499051	-0.945011														2371	0.241741	0.340179	0.340179	-0.148357		2541	0.0203328	0.468216	0.468216	-1.36225
1118	0.00906461	0.35163	0.35163	-1.58874		1222	0.0162264	0.499049	0.499049	-1.48792														801	0.339809	0.127973	0.339809	0.424118		3575	0.018713	0.468009	0.468009	-1.39811
1045	0.00178675	0.351549	0.351549	-2.29392		2627	0.019342	0.499036	0.499036	-1.41163														2314	0.123503	0.339346	0.339346	-0.438965		4037	0.00915033	0.467974	0.467974	-1.70878
960	0.00779068	0.351538	0.351538	-1.6544		4757	0.0119167	0.499012	0.499012	-1.62195														2076	0.172409	0.339272	0.339272	-0.293988		2551	0.0302382	0.467963	0.467963	-1.18966
388	0.0130808	0.351359	0.351359	-1.42912		2118	0.0112445	0.49896	0.49896	-1.64713														1579	0.232213	0.33916	0.33916	-0.164518		265	0.00424301	0.467952	0.467952	-2.04253
2293	0.00918803	0.351357	0.351357	-1.58253		2775	0.00506681	0.498942	0.498942	-1.99332														1776	0.245633	0.339037	0.339037	-0.139961		360	0.0245216	0.467801	0.467801	-1.28051
2545	0.0150289	0.351354	0.351354	-1.36882		4072	0.018261	0.498911	0.498911	-1.4365														1209	0.338878	0.294298	0.338878	0.0612557		138	0.00701886	0.467766	0.467766	-1.82376
375	0.00251423	0.351344	0.351344	-2.14533		1383	0.0166185	0.498907	0.498907	-1.47743														1321	0.2259	0.338763	0.338763	-0.175981		1692	0.0116271	0.467733	0.467733	-1.60453
2834	0.0105882	0.35134	0.35134	-1.5209		2027	0.0130607	0.498864	0.498864	-1.58202														2845	0.165243	0.338741	0.338741	-0.311746		2	0.0144042	0.467722	0.467722	-1.5115
2790	0.0167421	0.351299	0.351299	-1.32187		2349	0.0231994	0.498855	0.498855	-1.3325														252	0.320366	0.338658	0.338658	-0.0241138		3712	0.0266254	0.467699	0.467699	-1.24467
1413	0.00404508	0.351058	0.351058	-1.93845		3205	0.0116573	0.498845	0.498845	-1.63137														516	0.227206	0.338521	0.338521	-0.173166		104	0.00011422	0.467657	0.467657	-3.61218
240	0.00155335	0.351031	0.351031	-2.35408		202	0.00866724	0.498764	0.498764	-1.76001														1121	0.338501	0.337806	0.338501	0.000891883		3212	0.0176471	0.467647	0.467647	-1.42325
3360	0.0103651	0.351001	0.351001	-1.52973		1180	0.00794566	0.498757	0.498757	-1.79776														2279	0.338346	0.329597	0.338346	0.0113766		2854	0.018071	0.467621	0.467621	-1.41291
1984	0.00963381	0.350936	0.350936	-1.56143		1147	0.0152691	0.498748	0.498748	-1.51407														1706	0.338004	0.28178	0.338004	0.0790114		565	0.0202812	0.467499	0.467499	-1.36269
1131	0.00935948	0.350745	0.350745	-1.57374		783	0.0141176	0.498719	0.498719	-1.54809														398	0.337972	0.31381	0.337972	0.0322139		1452	0.0242903	0.467486	0.467486	-1.28434
563	0.00806222	0.350619	0.350619	-1.63838		4762	0.0246936	0.498713	0.498713	-1.30527														1052	0.337701	0.279679	0.337701	0.0818717		1046	0.00114082	0.46738	0.46738	-2.61245
3104	0.00484274	0.35052	0.35052	-1.85962		2615	0.0175744	0.49862	0.49862	-1.45289														2990	0.337642	0.314112	0.337642	0.0313712		3031	0.00176949	0.467368	0.467368	-2.42181
806	0.00611303	0.350461	0.350461	-1.75838		3189	0.0181007	0.498566	0.498566	-1.44003														2176	0.12162	0.337611	0.337611	-0.443414		4177	0.003962	0.467273	0.467273	-2.07166
1509	0.00206245	0.350327	0.350327	-2.23009		2448	0.0150441	0.498544	0.498544	-1.52034														517	0.337565	0.192673	0.337565	0.243536		4670	0.00511798	0.467265	0.467265	-1.96046
2444	0.0202795	0.35032	0.35032	-1.23741		1700	0.0146633	0.498448	0.498448	-1.53139														817	0.166464	0.337458	0.337458	-0.3069		1791	0.0198864	0.467138	0.467138	-1.37089
1704	0.0101961	0.350235	0.350235	-1.53593		2621	0.0143275	0.498418	0.498418	-1.54142														317	0.262376	0.337389	0.337389	-0.109206		3748	0.0138189	0.467102	0.467102	-1.52894
320	0.00309952	0.350192	0.350192	-2.05301		1152	0.0114379	0.498382	0.498382	-1.63922														1300	0.28547	0.337379	0.337379	-0.0725579		2653	0.0120333	0.467096	0.467096	-1.58902
265	0.00327198	0.350006	0.350006	-2.02926		5128	0.00885734	0.498343	0.498343	-1.75023														1313	0.296565	0.337098	0.337098	-0.0556368		262	0.018452	0.466956	0.466956	-1.40323
988	0.00778056	0.349958	0.349958	-1.65301		1883	0.0130876	0.498323	0.498323	-1.58065														333	0.318653	0.337081	0.337081	-0.0244161		130	0.000220933	0.466943	0.466943	-3.325
2840	0.0118089	0.349934	0.349934	-1.47178		3847	0.0130543	0.498302	0.498302	-1.58174														893	0.270002	0.337075	0.337075	-0.0963586		873	0.00513861	0.466892	0.466892	-1.95837
135	0.00187246	0.349691	0.349691	-2.27127		130	0.0113358	0.498284	0.498284	-1.64303														1692	0.236181	0.337068	0.337068	-0.154473		2703	0.0231808	0.466885	0.466885	-1.30408
1039	0.00706794	0.349658	0.349658	-1.69435		503	0.0088774	0.498255	0.498255	-1.74917														434	0.171471	0.337025	0.337025	-0.293471		1156	0.0245795	0.46688	0.46688	-1.27863
3382	0.0109593	0.349627	0.349627	-1.50382		612	0.00762767	0.498255	0.498255	-1.81506														296	0.320712	0.336984	0.336984	-0.0214944		2858	0.0101961	0.466797	0.466797	-1.6607
1519	0.0106239	0.349554	0.349554	-1.51723		590	0.00735512	0.498231	0.498231	-1.83084														273	0.336963	0.294451	0.336963	0.0585684		3130	0.0338235	0.466756	0.466756	-1.13987
942	0.00139616	0.349451	0.349451	-2.39845		3004	0.0177696	0.498223	0.498223	-1.44775														1540	0.336728	0.255546	0.336728	0.119811		3145	0.00392157	0.466744	0.466744	-2.07562
1142	0.00196078	0.349421	0.349421	-2.25092		1767	0.0129295	0.498117	0.498117	-1.58575														1974	0.213813	0.33667	0.33667	-0.197169		2123	0.0282007	0.466609	0.466609	-1.21869
2322	0.01272	0.349196	0.349196	-1.43858		2262	0.00790081	0.498097	0.498097	-1.79964														1393	0.302845	0.336563	0.336563	-0.0458457		683	0.00325203	0.466603	0.466603	-2.15679
622	5.37201e-05	0.349127	0.349127	-3.81285		1901	0.012097	0.498039	0.498039	-1.61458														1552	0.131101	0.336561	0.336561	-0.409458		3582	0.0179125	0.466495	0.466495	-1.41569
2232	0.0190369	0.34908	0.34908	-1.26333		4580	0.00392157	0.498006	0.498006	-2.10377														1482	0.153163	0.336515	0.336515	-0.34185		813	0.0155117	0.466425	0.466425	-1.47812
1874	0.00989858	0.348993	0.348993	-1.54724		4884	0.0490779	0.498	0.498	-1.00634														965	0.301113	0.33646	0.33646	-0.0482041		2915	0.0321465	0.466357	0.466357	-1.16158
1014	0.00641711	0.348975	0.348975	-1.73545		2373	0.0108997	0.497943	0.497943	-1.65977														1893	0.297419	0.336417	0.336417	-0.053509		20	0.00350709	0.466188	0.466188	-2.12361
1281	0.00268908	0.348964	0.348964	-2.11318		5137	0	0.497919	0.497919	#NUM!														523	0.336329	0.259749	0.336329	0.11221		3984	0.0177047	0.466148	0.466148	-1.42043
2856	0.0126574	0.348924	0.348924	-1.44039		4357	0.0173941	0.497913	0.497913	-1.45675														640	0.295094	0.336328	0.336328	-0.0568032		525	0.0189147	0.466047	0.466047	-1.39163
1989	0.00421027	0.348827	0.348827	-1.9183		1495	0.0303922	0.49791	0.49791	-1.21439														385	0.264016	0.336227	0.336227	-0.105002		1430	0.0101222	0.466043	0.466043	-1.66315
1614	0.0169234	0.34874	0.34874	-1.31401		3921	0.00916874	0.497874	0.497874	-1.73481														1656	0.222732	0.336125	0.336125	-0.178719		4435	0.0102162	0.466003	0.466003	-1.6591
1180	0.022195	0.34872	0.34872	-1.19622		3482	0.00771623	0.497785	0.497785	-1.80964														2429	0.173772	0.336068	0.336068	-0.286446		82	0.0057041	0.465989	0.465989	-1.91219
3312	0.0134573	0.348534	0.348534	-1.41329		3497	0.0118519	0.497778	0.497778	-1.62325														2559	0.257315	0.335928	0.335928	-0.11578		3449	0.0184433	0.465977	0.465977	-1.40253
1732	0.0105518	0.348494	0.348494	-1.51887		1470	0.0130326	0.497774	0.497774	-1.582														2372	0.276457	0.33586	0.33586	-0.08453		2691	0.0165577	0.465868	0.465868	-1.44926
99	0.0021369	0.348151	0.348151	-2.21198		942	0.0143677	0.497765	0.497765	-1.53964														1716	0.310956	0.335823	0.335823	-0.0334125		3601	0.00567951	0.465855	0.465855	-1.91394
2173	0.00828294	0.347883	0.347883	-1.62325		2766	0.0142271	0.49772	0.49772	-1.54387														1790	0.335636	0.334804	0.335636	0.0010777		1255	0.010949	0.465788	0.465788	-1.62881
206	0.00381629	0.347783	0.347783	-1.95967		3243	0.0140056	0.497679	0.497679	-1.55065														2612	0.335516	0.136243	0.335516	0.391399		4496	0.0169709	0.465788	0.465788	-1.43848
1773	0.0101073	0.347762	0.347762	-1.53665		3404	0.011811	0.49753	0.49753	-1.62453														2110	0.180738	0.335236	0.335236	-0.268301		4318	0.00501234	0.465758	0.465758	-1.96812
2303	0.0050323	0.347433	0.347433	-1.8391		4090	0.00611303	0.49752	0.49752	-1.91055														2910	0.190525	0.334939	0.334939	-0.245013		3985	0.0158779	0.465694	0.465694	-1.46731
548	0.00511983	0.347331	0.347331	-1.83149		4693	0.0188619	0.497485	0.497485	-1.42119														287	0.283636	0.334902	0.334902	-0.0721558		4391	0.000258565	0.465676	0.465676	-3.25551
1084	0.008335	0.347212	0.347212	-1.61969		3897	0.0142226	0.497459	0.497459	-1.54378														2879	0.204139	0.334858	0.334858	-0.214934		980	0.0117647	0.46565	0.46565	-1.59748
2066	0.0139216	0.347124	0.347124	-1.3968		5244	0.00474716	0.497454	0.497454	-2.02032														2911	0.275543	0.334793	0.334793	-0.0845857		3435	0.00840336	0.465616	0.465616	-1.74358
3374	0.00335721	0.347095	0.347095	-2.01447		643	0.00464333	0.497414	0.497414	-2.02989														1129	0.334621	0.329919	0.334621	0.00614584		1096	0.00943627	0.465564	0.465564	-1.69318
3266	0.00477546	0.347059	0.347059	-1.86139		832	0.01609	0.497347	0.497347	-1.4901														231	0.289526	0.334573	0.334573	-0.0628044		3217	0.0104762	0.46549	0.46549	-1.64771
1271	0.0133653	0.346979	0.346979	-1.41432		1898	0.0121212	0.497275	0.497275	-1.61305														2617	0.218327	0.334494	0.334494	-0.18528		3294	0.0238963	0.465474	0.465474	-1.28956
1159	0.00776574	0.34693	0.34693	-1.65006		2096	0.00937766	0.497272	0.497272	-1.7245														2402	0.189499	0.334379	0.334379	-0.246632		2505	0.00472371	0.465449	0.465449	-1.99359
3217	0.0175238	0.346913	0.346913	-1.29659		1121	0.012065	0.497262	0.497262	-1.61506														2325	0.275882	0.334235	0.334235	-0.0833284		2681	0.0105447	0.465316	0.465316	-1.64472
279	0.00523974	0.346696	0.346696	-1.82064		54	0.0017094	0.49726	0.49726	-2.46374														2727	0.280742	0.334174	0.334174	-0.0756644		278	0.0201888	0.465287	0.465287	-1.36261
1983	0.016301	0.346624	0.346624	-1.32764		1023	0.011333	0.497212	0.497212	-1.6422														1021	0.33397	0.271057	0.33397	0.0906463		2066	0.0172053	0.465225	0.465225	-1.432
1473	0.00388526	0.346623	0.346623	-1.95044		3963	0.028153	0.497168	0.497168	-1.24698														2739	0.333856	0.263791	0.333856	0.1023		4663	0.0274188	0.46522	0.46522	-1.22961
1256	0.00328431	0.346618	0.346618	-2.02341		2547	0.00605093	0.497134	0.497134	-1.91465														553	0.233637	0.333839	0.333839	-0.154996		2696	0.018762	0.465206	0.465206	-1.39437
1548	0.0116702	0.346515	0.346515	-1.47264		2067	0.0102006	0.497087	0.497087	-1.68781														2365	0.14426	0.333828	0.333828	-0.364376		4446	0.00267909	0.465075	0.465075	-2.23954
2375	0.0123414	0.346424	0.346424	-1.44824		1014	0.00330776	0.497084	0.497084	-2.1769														1462	0.189669	0.333802	0.333802	-0.245491		408	0.0159041	0.465033	0.465033	-1.46597
1251	0.0054561	0.346356	0.346356	-1.80264		848	0.0112717	0.497076	0.497076	-1.64443														137	0.262971	0.333786	0.333786	-0.103559		4344	0.00379707	0.464986	0.464986	-2.08799
2426	0.00796258	0.346352	0.346352	-1.63846		3838	0.00356506	0.49697	0.49697	-2.14426														2238	0.237199	0.333669	0.333669	-0.148204		2146	0.0202179	0.464953	0.464953	-1.36167
2878	0.0105237	0.346339	0.346339	-1.51733		182	0.00547083	0.496926	0.496926	-1.95824														841	0.32671	0.333652	0.333652	-0.00913195		2731	0.0199755	0.464951	0.464951	-1.36691
1964	0.00562436	0.346336	0.346336	-1.78943		912	0.0154377	0.496907	0.496907	-1.50769														1392	0.239492	0.333527	0.333527	-0.14384		1870	0.0134212	0.464943	0.464943	-1.53961
1768	0.00737137	0.346248	0.346248	-1.67184		2698	0.0119565	0.496888	0.496888	-1.61865														2595	0.145951	0.333049	0.333049	-0.358303		837	0.00106348	0.464939	0.464939	-2.64067
201	0.00251383	0.346224	0.346224	-2.13902		233	0.00552799	0.496858	0.496858	-1.95366														2672	0.171672	0.333024	0.333024	-0.287776		3992	0.0199381	0.464892	0.464892	-1.36767
3474	0.00794913	0.346193	0.346193	-1.639		2332	0.0144995	0.496852	0.496852	-1.53487														2888	0.199222	0.332995	0.332995	-0.2231		707	0.0182353	0.464837	0.464837	-1.40639
420	0.00415924	0.346168	0.346168	-1.92027		885	0.012381	0.496835	0.496835	-1.60346														377	0.307819	0.332879	0.332879	-0.0339907		2862	0.00241327	0.464832	0.464832	-2.28469
1945	0.00469726	0.346132	0.346132	-1.8674		284	0.0141274	0.496797	0.496797	-1.54612														291	0.289878	0.33275	0.33275	-0.0599032		1664	0.00553221	0.464776	0.464776	-1.92434
3470	0.0066365	0.346104	0.346104	-1.71727		4273	0.0154204	0.49671	0.49671	-1.50801														1339	0.33273	0.198441	0.33273	0.22446		4182	0.0117124	0.464732	0.464732	-1.59856
2094	0.0228202	0.346085	0.346085	-1.18086		4274	0.00462963	0.496705	0.496705	-2.03055														2464	0.332727	0.223893	0.332727	0.172047		467	0.0115948	0.464699	0.464699	-1.60291
2995	0.00848431	0.346037	0.346037	-1.61051		4546	0.00798838	0.496703	0.496703	-1.79364														2265	0.21887	0.332641	0.332641	-0.181791		3644	0.0147244	0.464595	0.464595	-1.49904
2607	0.0181126	0.346001	0.346001	-1.2811		634	0.0059145	0.496689	0.496689	-1.92417														448	0.332609	0.305068	0.332609	0.037538		3854	0.00761453	0.464592	0.464592	-1.78543
974	0.011613	0.345986	0.345986	-1.47411		4136	0.0201094	0.496671	0.496671	-1.39267														2055	0.33254	0.269841	0.33254	0.0907351		4475	0.00313261	0.464578	0.464578	-2.17115
492	0.00438293	0.345929	0.345929	-1.89722		387	0.0107236	0.496651	0.496651	-1.66571														2158	0.332167	0.164673	0.332167	0.304732		2823	0.0138276	0.464563	0.464563	-1.5263
768	0.00130719	0.345908	0.345908	-2.42262		3012	0.0174722	0.49664	0.49664	-1.4537														1361	0.331889	0.174283	0.331889	0.279738		4083	0.0146841	0.464532	0.464532	-1.50017
984	0.00554492	0.345791	0.345791	-1.79492		95	0.0149464	0.496633	0.496633	-1.5215														2471	0.153364	0.331855	0.331855	-0.335227		3163	0.0227655	0.464477	0.464477	-1.30969
414	0.00257657	0.345503	0.345503	-2.12741		342	0.00696745	0.496631	0.496631	-1.85296														1344	0.331783	0.289649	0.331783	0.0589822		1613	0.01741	0.464469	0.464469	-1.42616
2785	0.0117807	0.345386	0.345386	-1.46713		2942	0.0138744	0.496624	0.496624	-1.55381														2362	0.331626	0.30291	0.331626	0.039335		3459	0.0102268	0.464398	0.464398	-1.65715
3280	0.0114606	0.345354	0.345354	-1.47906		4296	0.0111209	0.496576	0.496576	-1.64985														816	0.331458	0.255891	0.331458	0.112373		3187	0.00855998	0.46439	0.46439	-1.73441
1531	0.00478109	0.345232	0.345232	-1.85858		922	0.0186213	0.496559	0.496559	-1.42596														2929	0.331394	0.239216	0.331394	0.141555		1690	0.01343	0.464384	0.464384	-1.5388
283	9.6432e-05	0.345098	0.345098	-3.55372		4755	0.00718954	0.496531	0.496531	-1.83925														1796	0.232575	0.331294	0.331294	-0.15365		1968	0.0173472	0.464129	0.464129	-1.42741
1820	0.00829132	0.344818	0.344818	-1.61897		1975	0.0146504	0.496522	0.496522	-1.53009														1944	0.331266	0.249825	0.331266	0.122541		3923	0.0169484	0.464052	0.464052	-1.43744
274	0.00474634	0.344771	0.344771	-1.86117		1238	0.00928105	0.496514	0.496514	-1.72833														2668	0.312465	0.331233	0.331233	-0.0253316		2660	0.0109745	0.464047	0.464047	-1.62618
694	0.0100295	0.344751	0.344751	-1.53623		3573	0.0143191	0.496492	0.496492	-1.54														179	0.159966	0.330878	0.330878	-0.315641		1957	0.0155584	0.464024	0.464024	-1.47458
3462	0.00746803	0.344723	0.344723	-1.66426		3254	0.010084	0.496481	0.496481	-1.69227														1315	0.330861	0.312106	0.330861	0.0253439		1117	0.0151961	0.463989	0.463989	-1.48478
2382	0.0262255	0.344713	0.344713	-1.11873		4952	0.010896	0.496476	0.496476	-1.65863														680	0.314937	0.330681	0.330681	-0.0211855		2421	0.0461211	0.463896	0.463896	-1.00252
252	0.0021215	0.344605	0.344605	-2.21068		4589	0.00950404	0.496471	0.496471	-1.71799														782	0.21288	0.330419	0.330419	-0.19093		2980	0.00594845	0.463891	0.463891	-1.89201
2622	0.012452	0.344572	0.344572	-1.44204		4619	0.0163188	0.496458	0.496458	-1.48319														699	0.330327	0.218889	0.330327	0.17872		882	0.00724746	0.463887	0.463887	-1.80623
1357	0.00690772	0.344558	0.344558	-1.69793		5101	0.00596911	0.496443	0.496443	-1.91996														1007	0.306387	0.330324	0.330324	-0.0326699		1324	0.01122	0.463798	0.463798	-1.61633
3140	0.00516115	0.344467	0.344467	-1.8244		695	0.00524984	0.496331	0.496331	-1.97563														1143	0.330289	0.169298	0.330289	0.290242		267	0.016624	0.46364	0.46364	-1.44544
2069	0.00849074	0.344378	0.344378	-1.60809		5043	0.00322712	0.496324	0.496324	-2.18695														853	0.20438	0.330008	0.330008	-0.208086		3819	0.00103674	0.463602	0.463602	-2.65048
2922	0.0146168	0.344207	0.344207	-1.37197		2911	0.00762527	0.496253	0.496253	-1.81345														488	0.148225	0.330007	0.330007	-0.347601		3369	0.00851393	0.463588	0.463588	-1.736
783	0.0140002	0.343942	0.343942	-1.39035		4532	0.00538758	0.496243	0.496243	-1.9643														1221	0.31463	0.329994	0.329994	-0.0207047		3436	0.020276	0.463558	0.463558	-1.35912
1560	0.00547492	0.343863	0.343863	-1.79801		5034	0.00467914	0.496212	0.496212	-2.0255														2626	0.329936	0.256476	0.329936	0.109384		2248	0.0185911	0.463508	0.463508	-1.39675
3179	0.00519343	0.34372	0.34372	-1.82075		558	0.0143441	0.496173	0.496173	-1.53896														2925	0.146072	0.329822	0.329822	-0.353712		2296	0.00753855	0.463507	0.463507	-1.78877
2614	0.00394519	0.343539	0.343539	-1.93991		2111	0.0323213	0.496142	0.496142	-1.18612														824	0.320597	0.329719	0.329719	-0.0121844		2837	0.0253035	0.463492	0.463492	-1.26286
3362	0.00894741	0.343484	0.343484	-1.58421		3075	0.0156369	0.49614	0.49614	-1.50145														2517	0.329477	0.163791	0.329477	0.303536		3171	0.00768627	0.463425	0.463425	-1.78026
836	0.00702827	0.343417	0.343417	-1.68897		1992	0.0118047	0.496118	0.496118	-1.62353														1196	0.329332	0.236214	0.329332	0.144327		4082	0.0076069	0.463312	0.463312	-1.78467
1634	0.0116956	0.343405	0.343405	-1.46778		4449	0.0143299	0.496064	0.496064	-1.53929														2781	0.295544	0.32925	0.32925	-0.0469037		3007	0.00723982	0.463288	0.463288	-1.80612
2252	0.0111275	0.343382	0.343382	-1.48938		2414	0.0101038	0.496055	0.496055	-1.69105														2376	0.248011	0.329244	0.329244	-0.123046		394	0.00672658	0.462936	0.462936	-1.83773
2378	0.0114196	0.343373	0.343373	-1.47811		2418	0.00759415	0.496047	0.496047	-1.81504														2548	0.329196	0.224216	0.329196	0.166789		4216	0.014488	0.462909	0.462909	-1.50449
961	0.00147318	0.343251	0.343251	-2.36736		4812	0.0103445	0.496004	0.496004	-1.68078														36	0.329192	0.187869	0.329192	0.243594		15	0.00172377	0.462874	0.462874	-2.42898
2381	0.0116735	0.343137	0.343137	-1.46827		3875	0.0123317	0.495984	0.495984	-1.60445														1342	0.278123	0.329191	0.329191	-0.0732117		4356	0.00294118	0.462857	0.462857	-2.19693
1054	0.0079298	0.343105	0.343105	-1.63616		4911	0.0128205	0.495928	0.495928	-1.58751														1200	0.120755	0.328968	0.328968	-0.435249		1147	0.0287709	0.462783	0.462783	-1.20642
2881	0.0111	0.343038	0.343038	-1.49002		1594	0.0153864	0.495917	0.495917	-1.50827														2660	0.328812	0.31857	0.328812	0.0137431		1765	0.0228635	0.462745	0.462745	-1.3062
655	0.00642702	0.342974	0.342974	-1.72725		2781	0.0109488	0.495881	0.495881	-1.65601														2159	0.323941	0.32872	0.32872	-0.00635939		3283	0.0117925	0.462731	0.462731	-1.59372
1018	0.00522876	0.342969	0.342969	-1.81686		2830	0.00850955	0.495861	0.495861	-1.76545														185	0.328702	0.289262	0.328702	0.0555106		4180	0.0162541	0.462727	0.462727	-1.45436
602	0.00893157	0.342921	0.342921	-1.58427		4134	0.0204835	0.495831	0.495831	-1.38393														1276	0.323452	0.328578	0.328578	-0.00682841		2885	0.00658824	0.462627	0.462627	-1.84646
928	0.00990959	0.342844	0.342844	-1.53904		3383	0.0138426	0.495815	0.495815	-1.5541														243	0.328555	0.232094	0.328555	0.150945		4269	0.016777	0.462615	0.462615	-1.4405
151	0.000464396	0.342828	0.342828	-2.86819		533	0.00528211	0.495798	0.495798	-1.9725														973	0.328512	0.178914	0.328512	0.263908		3023	0.00862745	0.462435	0.462435	-1.72917
3024	0.0196505	0.342796	0.342796	-1.24166		3466	0.0142246	0.495793	0.495793	-1.54226														1803	0.328472	0.3279	0.328472	0.000756797		105	0.000323428	0.462381	0.462381	-3.15522
378	0.000572813	0.342763	0.342763	-2.77698		3630	0.0136029	0.495741	0.495741	-1.56162														69	0.328455	0.321712	0.328455	0.00900886		3079	0.0166813	0.462365	0.462365	-1.44275
1272	0.0025334	0.342703	0.342703	-2.13121		4203	0.0160633	0.495739	0.495739	-1.48942														2832	0.328397	0.314644	0.328397	0.0185796		698	0.0165807	0.462264	0.462264	-1.44529
888	0.00524642	0.342501	0.342501	-1.8148		3547	0.00672783	0.495701	0.495701	-1.86734														2769	0.328392	0.298693	0.328392	0.041168		2486	0.0158371	0.462217	0.462217	-1.46517
2890	0.00933542	0.342356	0.342356	-1.56434		4663	0.00832473	0.4957	0.4957	-1.77485														958	0.328362	0.230268	0.328362	0.15412		1267	0.0101266	0.462183	0.462183	-1.65935
628	0.00508475	0.342306	0.342306	-1.82815		3047	0.0110844	0.495598	0.495598	-1.65042														2638	0.124804	0.328301	0.328301	-0.420044		1500	0.00535241	0.462109	0.462109	-1.9362
1858	0.0170019	0.342264	0.342264	-1.30386		437	0.0124958	0.49558	0.49558	-1.59835														2	0.202692	0.3283	0.3283	-0.209433		3968	0.0275091	0.462106	0.462106	-1.22527
1253	0.00239831	0.342197	0.342197	-2.15437		424	0.00814064	0.495578	0.495578	-1.78445														2147	0.328227	0.318349	0.328227	0.0132696		1948	0.00904229	0.462032	0.462032	-1.70839
931	0.0100414	0.342113	0.342113	-1.53238		1895	0.0128517	0.495567	0.495567	-1.58614														1842	0.306331	0.328179	0.328179	-0.0299209		3892	0.0155991	0.461961	0.461961	-1.4715
741	0.0111987	0.342066	0.342066	-1.48494		1533	0.0150778	0.495538	0.495538	-1.51674														1742	0.251716	0.328064	0.328064	-0.115048		1986	0.0270692	0.461895	0.461895	-1.23207
990	0.00742297	0.341982	0.341982	-1.66343		698	0.0145167	0.495507	0.495507	-1.53318														403	0.235089	0.327954	0.327954	-0.144581		2964	0.0059695	0.46183	0.46183	-1.88854
3191	0.00777494	0.341944	0.341944	-1.64326		5270	0.00958606	0.495497	0.495497	-1.7134														307	0.12526	0.327835	0.327835	-0.417845		2442	0.0168966	0.461825	0.461825	-1.43668
2567	0.0134749	0.341855	0.341855	-1.40432		1721	0.0174618	0.495446	0.495446	-1.45291														2206	0.273323	0.327657	0.327657	-0.0787438		978	0.0347806	0.461811	0.461811	-1.12313
1760	0.00707283	0.341807	0.341807	-1.68419		1027	0.0051367	0.495443	0.495443	-1.98431														2476	0.254118	0.327647	0.327647	-0.110371		709	0.00608346	0.46179	0.46179	-1.88029
2107	0.0119118	0.341716	0.341716	-1.45769		3093	0.0133956	0.495382	0.495382	-1.56798														412	0.172235	0.327634	0.327634	-0.279267		2726	0.0257873	0.461735	0.461735	-1.25299
3253	0.00251844	0.341644	0.341644	-2.13244		335	0.00363808	0.495346	0.495346	-2.13404														2743	0.327626	0.278527	0.327626	0.0705115		3078	0.0113058	0.46166	0.46166	-1.61102
2164	0.00852713	0.341541	0.341541	-1.60264		2776	0.013423	0.495328	0.495328	-1.56704														16	0.220878	0.327617	0.327617	-0.171213		3401	0.0139769	0.461639	0.461639	-1.51889
3466	0.00941693	0.341409	0.341409	-1.55937		110	0.00877193	0.495322	0.495322	-1.75179														2951	0.281705	0.327433	0.327433	-0.0653274		317	0.00890026	0.46162	0.46162	-1.71488
3195	0.008845	0.341348	0.341348	-1.5865		5186	0.00076564	0.495294	0.495294	-2.81084														2694	0.258602	0.327419	0.327419	-0.102472		1902	0.00474383	0.461607	0.461607	-1.98814
271	0.00148384	0.341282	0.341282	-2.36173		973	0.00964494	0.495284	0.495284	-1.71055														1647	0.221569	0.327407	0.327407	-0.16958		4527	0.022807	0.461558	0.461558	-1.30616
2967	0.00779754	0.341268	0.341268	-1.64114		4841	0.0222652	0.495279	0.495279	-1.34722														1159	0.310857	0.327266	0.327266	-0.0223391		1483	0.0193575	0.461452	0.461452	-1.37728
505	0.00754148	0.341241	0.341241	-1.6556		4670	0.0112597	0.495276	0.495276	-1.64332														318	0.142043	0.327183	0.327183	-0.362369		2644	0.0075058	0.461438	0.461438	-1.78872
1239	0.0021541	0.341232	0.341232	-2.19978		577	0.0121057	0.495269	0.495269	-1.61185														1340	0.29917	0.327149	0.327149	-0.0388273		2829	0.0190003	0.46142	0.46142	-1.38534
3041	0.011599	0.341232	0.341232	-1.46863		2112	0.0244009	0.495255	0.495255	-1.30742														741	0.327133	0.32337	0.327133	0.00502407		2974	0.0286296	0.461395	0.461395	-1.20726
1241	0.0130297	0.341104	0.341104	-1.41795		3030	0.0177886	0.49525	0.49525	-1.44468														1883	0.220852	0.326848	0.326848	-0.170244		1299	0.00963391	0.461362	0.461362	-1.68024
676	0.00689099	0.34108	0.34108	-1.69457		4055	0.0119924	0.495231	0.495231	-1.6159														1130	0.254594	0.326644	0.326644	-0.108225		1582	0.0218729	0.461325	0.461325	-1.3241
3336	0.00671085	0.341011	0.341011	-1.70599		3954	0.00892299	0.495183	0.495183	-1.74426														905	0.32656	0.150802	0.32656	0.335555		953	0.00860313	0.461316	0.461316	-1.72934
1297	0.00238632	0.340943	0.340943	-2.15495		1667	0.00784314	0.495154	0.495154	-1.80025														40	0.286275	0.326296	0.326296	-0.0568284		3431	0.0108554	0.461267	0.461267	-1.62831
1201	0.00240158	0.340872	0.340872	-2.15209		506	0.00936444	0.495132	0.495132	-1.72324														2351	0.25254	0.326293	0.326293	-0.111279		1231	0.00939763	0.461191	0.461191	-1.69086
1713	0.00915033	0.34071	0.34071	-1.57095		4937	0.00706914	0.495124	0.495124	-1.84535														624	0.25543	0.326282	0.326282	-0.106322		2176	0.0141266	0.461185	0.461185	-1.51384
630	0.0079638	0.340694	0.340694	-1.63124		2783	0.0148148	0.495123	0.495123	-1.52402														2382	0.221121	0.326178	0.326178	-0.168824		2693	0.0268318	0.461146	0.461146	-1.23519
2394	0.0135692	0.340693	0.340693	-1.39981		3107	0.0114266	0.495064	0.495064	-1.63674														1174	0.326113	0.310987	0.326113	0.020626		3838	0.0196078	0.461135	0.461135	-1.3714
1533	0.0122051	0.340652	0.340652	-1.44577		3984	0.0250845	0.495064	0.495064	-1.29526														2019	0.287725	0.326081	0.326081	-0.0543481		2564	0.0260701	0.461116	0.461116	-1.24767
1593	0.000270453	0.340568	0.340568	-3.10011		3628	0.0134256	0.49504	0.49504	-1.56671														1801	0.272388	0.325699	0.325699	-0.0776279		1602	0.0282814	0.461084	0.461084	-1.21228
1222	0.00931656	0.340247	0.340247	-1.56254		4818	0.00414781	0.494947	0.494947	-2.07674														2701	0.325573	0.264355	0.325573	0.0904605		72	0.0189542	0.461036	0.461036	-1.38603
2846	0.00937351	0.340124	0.340124	-1.55974		59	0.00133185	0.494932	0.494932	-2.57009														2455	0.284066	0.3254	0.3254	-0.0589986		1955	0.00869104	0.460996	0.460996	-1.72463
3227	0.0164706	0.340098	0.340098	-1.3149		3893	0.00898693	0.494869	0.494869	-1.74088														768	0.291278	0.325051	0.325051	-0.0476436		1472	0.0153533	0.460969	0.460969	-1.47747
2659	0.00961345	0.339899	0.339899	-1.54847		3883	0.019831	0.494867	0.494867	-1.39714														172	0.258069	0.32484	0.32484	-0.0999345		2897	0.0164332	0.460952	0.460952	-1.44793
1993	0.00900901	0.339772	0.339772	-1.57651		2780	0.0166859	0.49481	0.49481	-1.47209														1810	0.324777	0.254936	0.324777	0.105154		4063	0.00289108	0.460942	0.460942	-2.20259
2264	0.00993308	0.33965	0.33965	-1.53395		4697	0.0125128	0.494798	0.494798	-1.59707														745	0.324773	0.276078	0.324773	0.0705476		199	0.0160273	0.460926	0.460926	-1.45877
419	0.00657277	0.339478	0.339478	-1.71306		538	0.00736048	0.494781	0.494781	-1.82751														2696	0.324592	0.264753	0.324592	0.0884974		932	0.0112275	0.460919	0.460919	-1.61334
54	0.00307692	0.339367	0.339367	-2.04255		1864	0.0155148	0.494761	0.494761	-1.50365														164	0.324527	0.313162	0.324527	0.0154825		1168	0.018212	0.460884	0.460884	-1.40323
1521	0.0107136	0.339175	0.339175	-1.50049		1051	0.0111603	0.494707	0.494707	-1.64667														1758	0.244643	0.3245	0.3245	-0.122683		117	0.023371	0.460883	0.460883	-1.29491
553	0.000725745	0.339025	0.339025	-2.66945		3441	0.0119666	0.494694	0.494694	-1.61637														381	0.324374	0.226558	0.324374	0.155867		4572	0.019085	0.460863	0.460863	-1.38288
1128	0.00865338	0.339005	0.339005	-1.59302		1674	0.0168929	0.494608	0.494608	-1.46656														2804	0.294449	0.324293	0.324293	-0.0419284		4466	0.00283772	0.460853	0.460853	-2.21059
3212	0.0165225	0.338899	0.338899	-1.31199		1104	0.00723039	0.494608	0.494608	-1.8351														1198	0.278812	0.324249	0.324249	-0.0655675		172	0.00322953	0.460834	0.460834	-2.15441
2816	0.0122831	0.338833	0.338833	-1.44068		882	0.0234678	0.494549	0.494549	-1.32374														25	0.28503	0.32417	0.32417	-0.0558826		1841	0.0059676	0.460813	0.460813	-1.88772
6	0.00247678	0.338723	0.338723	-2.13596		1110	0.0127327	0.49444	0.49444	-1.58919														1920	0.224282	0.324104	0.324104	-0.15989		2344	0.0100416	0.460784	0.460784	-1.6617
2026	0.00589569	0.338682	0.338682	-1.75926		2626	0.0122417	0.494436	0.494436	-1.60627														2386	0.256608	0.323948	0.323948	-0.101204		4110	0.0107843	0.460763	0.460763	-1.63069
878	0.00103869	0.33859	0.33859	-2.51319		3711	0.024084	0.494435	0.494435	-1.31238														1788	0.300415	0.323906	0.323906	-0.0326983		3080	0.0291225	0.460752	0.460752	-1.19924
1308	0.00622661	0.338542	0.338542	-1.73536		847	0.0115661	0.494391	0.494391	-1.63088														2414	0.318124	0.323887	0.323887	-0.00779707		3234	0.0175537	0.460738	0.460738	-1.41909
28	0.00445527	0.338462	0.338462	-1.88063		372	0.0116573	0.494386	0.494386	-1.62747														2996	0.187773	0.32381	0.32381	-0.236658		2940	0.00685243	0.460722	0.460722	-1.8276
677	0.00738746	0.338456	0.338456	-1.66101		3896	0.0151872	0.494367	0.494367	-1.51257														2930	0.171956	0.323744	0.323744	-0.274784		4444	0.0118904	0.460709	0.460709	-1.58823
3447	0.00616247	0.338246	0.338246	-1.73948		4986	0.00934641	0.494346	0.494346	-1.72339														706	0.323728	0.248593	0.323728	0.114691		1241	0.0273435	0.460704	0.460704	-1.22657
1037	0.00885813	0.338178	0.338178	-1.5818		4157	0.0383805	0.494336	0.494336	-1.10991														1900	0.252406	0.323589	0.323589	-0.107893		1507	0.0177362	0.460695	0.460695	-1.41455
1401	0.0105776	0.338162	0.338162	-1.50474		4043	0.0135773	0.494327	0.494327	-1.5612														1212	0.258039	0.323514	0.323514	-0.098207		173	0.0179175	0.460649	0.460649	-1.41009
3476	0.00201106	0.33816	0.33816	-2.2257		1448	0.0101209	0.494306	0.494306	-1.68877														129	0.233256	0.323478	0.323478	-0.142012		1468	0.0145098	0.460575	0.460575	-1.50164
75	0.0017094	0.33816	0.33816	-2.29628		8	0.00231921	0.494286	0.494286	-2.32864														2576	0.25453	0.323468	0.323468	-0.104091		563	0.0108485	0.460546	0.460546	-1.62791
3114	0.0163458	0.338093	0.338093	-1.31563		4070	0.0115427	0.494192	0.494192	-1.63159														1107	0.301242	0.323399	0.323399	-0.030823		3135	0.00747712	0.460497	0.460497	-1.78949
39	0.000926916	0.337911	0.337911	-2.56176		1409	0.0295195	0.494118	0.494118	-1.22372														1729	0.236114	0.323325	0.323325	-0.136518		4638	0.00695524	0.460451	0.460451	-1.82087
430	0.00828657	0.337906	0.337906	-1.61042		4349	0.0178513	0.494118	0.494118	-1.44216														672	0.323239	0.262019	0.323239	0.0911911		4643	0.00209668	0.460338	0.460338	-2.34154
3496	0.00446975	0.337845	0.337845	-1.87844		3589	0.0134564	0.494118	0.494118	-1.5649														1257	0.323239	0.163471	0.323239	0.296082		3289	0.00427808	0.4603	0.4603	-2.03179
2799	0.00561497	0.337308	0.337308	-1.77868		4324	0.0130719	0.494118	0.494118	-1.57749														390	0.323164	0.250781	0.323164	0.110128		1833	0.0129225	0.460168	0.460168	-1.55157
2304	0.017708	0.337279	0.337279	-1.27982		600	0.0100264	0.49409	0.49409	-1.69266														1083	0.30902	0.322983	0.322983	-0.0191939		3705	0.00519343	0.460148	0.460148	-1.94744
157	0.00436833	0.337156	0.337156	-1.88752		4962	0.00784314	0.494076	0.494076	-1.7993														232	0.322755	0.308411	0.322755	0.0197441		3205	0.0113113	0.460002	0.460002	-1.60925
2797	0.0113645	0.337095	0.337095	-1.4722		2499	0.0199289	0.494072	0.494072	-1.39431														2721	0.322474	0.141679	0.322474	0.357188		345	0.00514304	0.459981	0.459981	-1.95152
3526	0.00900508	0.337037	0.337037	-1.57319		1002	0.00630861	0.494032	0.494032	-1.89382														447	0.32232	0.298552	0.32232	0.0332667		2911	0.0119281	0.459967	0.459967	-1.58616
3240	0.0137114	0.337001	0.337001	-1.39055		3043	0.0127528	0.493994	0.493994	-1.58812														711	0.322311	0.120827	0.322311	0.426112		1013	0.0169188	0.459944	0.459944	-1.43434
2551	0.0155662	0.336935	0.336935	-1.33536		2378	0.012549	0.493958	0.493958	-1.59508														369	0.205882	0.322119	0.322119	-0.194397		533	0.00849673	0.459935	0.459935	-1.73344
3132	0.0102602	0.336885	0.336885	-1.51633		4443	0.001415	0.493835	0.493835	-2.54283														2458	0.300475	0.322105	0.322105	-0.0301899		2724	0.00652735	0.459933	0.459933	-1.84796
2393	0.00136944	0.336726	0.336726	-2.39073		4113	0.0160562	0.493822	0.493822	-1.48793														1093	0.260109	0.322104	0.322104	-0.0928407		934	0.00562396	0.459888	0.459888	-1.91261
1642	0.00935391	0.336692	0.336692	-1.55624		1580	0.0102231	0.493793	0.493793	-1.68396														1523	0.258515	0.322097	0.322097	-0.0955013		3061	0.0116874	0.459809	0.459809	-1.59486
228	0.00367288	0.336528	0.336528	-1.96201		795	0.0136074	0.493716	0.493716	-1.5597														1043	0.307943	0.321967	0.321967	-0.0193418		4498	0.00364394	0.459795	0.459795	-2.10099
361	0.00307798	0.336343	0.336343	-2.03852		3536	0.00775599	0.493682	0.493682	-1.80381														21	0.292932	0.321835	0.321835	-0.0408671		3980	0.00480054	0.459703	0.459703	-1.98119
585	0.00881569	0.336298	0.336298	-1.58147		3560	0.0106443	0.493677	0.493677	-1.66633														2965	0.32181	0.184676	0.32181	0.24119		3102	0.0225765	0.459666	0.459666	-1.30879
3408	0.00767263	0.336232	0.336232	-1.64169		3365	0.019817	0.49366	0.49366	-1.39639														1750	0.281716	0.321422	0.321422	-0.057264		4111	0.00660857	0.459659	0.459659	-1.84233
2709	0.0072429	0.336214	0.336214	-1.6667		2688	0.0117493	0.493626	0.493626	-1.62338														2444	0.15677	0.321291	0.321291	-0.311635		2334	0.0158063	0.459624	0.459624	-1.46357
699	0.0123277	0.33611	0.33611	-1.4356		3704	0.0110099	0.493593	0.493593	-1.65158														1120	0.126113	0.321239	0.321239	-0.406067		476	0.0125029	0.459562	0.459562	-1.56533
2734	0.0104342	0.336099	0.336099	-1.50801		2759	0.01269	0.493589	0.493589	-1.5899														605	0.251847	0.321156	0.321156	-0.105579		3160	0.00990011	0.459534	0.459534	-1.66668
1259	0.00710575	0.336082	0.336082	-1.67484		3632	0.0152047	0.493567	0.493567	-1.51137														1951	0.321147	0.288931	0.321147	0.0459096		1697	0.0231834	0.459516	0.459516	-1.29712
1686	0.0234588	0.335895	0.335895	-1.1559		5058	0.0196078	0.493539	0.493539	-1.40089														2322	0.321059	0.223708	0.321059	0.156904		2943	0.0118675	0.459509	0.459509	-1.58794
353	0.00218387	0.335705	0.335705	-2.18673		2965	0.00917248	0.493519	0.493519	-1.73082														1329	0.321053	0.294737	0.321053	0.0371418		2662	0.0146305	0.459502	0.459502	-1.49703
2371	0.01159	0.335605	0.335605	-1.46175		4803	0.0117778	0.493516	0.493516	-1.62224														583	0.320993	0.31261	0.320993	0.0114924		3045	0.0129041	0.459486	0.459486	-1.55155
2318	0.0143186	0.335552	0.335552	-1.36986		892	0.0112045	0.493507	0.493507	-1.6439														2598	0.268087	0.32096	0.32096	-0.078176		3400	0.0153251	0.459456	0.459456	-1.47684
1821	0.00422067	0.335494	0.335494	-1.9003		2593	0.0122227	0.493488	0.493488	-1.60611														105	0.320791	0.276941	0.320791	0.0638354		590	0.0157448	0.459409	0.459409	-1.46506
3232	0.00963342	0.335493	0.335493	-1.5419		1850	0.0139262	0.493438	0.493438	-1.5494														2714	0.320739	0.196983	0.320739	0.211722		3811	0.0112183	0.459402	0.459402	-1.61227
2860	0.00229885	0.335407	0.335407	-2.16406		578	0.0132907	0.493408	0.493408	-1.56966														1224	0.320669	0.293033	0.320669	0.0391397		2609	0.0284613	0.459372	0.459372	-1.20791
606	0.00135346	0.33493	0.33493	-2.39351		2670	0.00758599	0.493378	0.493378	-1.81317														2153	0.281131	0.320485	0.320485	-0.0568984		736	0.00366013	0.459281	0.459281	-2.09858
3034	0.0011651	0.334868	0.334868	-2.45851		1351	0.00912519	0.493364	0.493364	-1.73293														2352	0.27648	0.320464	0.320464	-0.0641158		1800	0.0134885	0.459254	0.459254	-1.53209
2064	0.015171	0.33485	0.33485	-1.34384		4756	0.0148148	0.493347	0.493347	-1.52246														2275	0.24764	0.320261	0.320261	-0.111684		3721	0.00896955	0.459241	0.459241	-1.70927
2084	0.0109412	0.334784	0.334784	-1.4857		3286	0.0128638	0.493249	0.493249	-1.5837														1769	0.320163	0.288605	0.320163	0.0450666		1287	0.0228004	0.459226	0.459226	-1.30408
1710	0.011527	0.334759	0.334759	-1.46302		1363	0.00885403	0.493229	0.493229	-1.74591														2456	0.32	0.157647	0.32	0.307464		4249	0.00524642	0.459168	0.459168	-1.94211
2307	0.0127328	0.334744	0.334744	-1.41979		136	0.00462544	0.493213	0.493213	-2.02788														2116	0.289375	0.319973	0.319973	-0.0436514		667	0.0119471	0.459143	0.459143	-1.58469
1221	0.00452691	0.334623	0.334623	-1.86875		3033	0.0103408	0.493207	0.493207	-1.67848														1558	0.311275	0.31992	0.31992	-0.0118975		4288	0.0225929	0.459058	0.459058	-1.30789
3319	0.0117277	0.334591	0.334591	-1.4553		2269	0.024558	0.493185	0.493185	-1.30282														2687	0.319901	0.273544	0.319901	0.0679876		249	0.0122575	0.459049	0.459049	-1.57346
712	0.00187815	0.334505	0.334505	-2.25067		1341	0.0090514	0.493164	0.493164	-1.73628														1779	0.235827	0.3198	0.3198	-0.132285		4087	0.0155556	0.458992	0.458992	-1.46992
891	0.00705882	0.334327	0.334327	-1.67544		3782	0.0119678	0.49314	0.49314	-1.61496														2245	0.319794	0.233725	0.319794	0.136164		2479	0.0170588	0.458954	0.458954	-1.42982
73	0.001981	0.334182	0.334182	-2.2271		2198	0.014823	0.493106	0.493106	-1.522														629	0.189812	0.319778	0.319778	-0.226524		87	0.0201171	0.458824	0.458824	-1.35808
2201	0.0124728	0.334096	0.334096	-1.42791		944	0.0150043	0.493095	0.493095	-1.51672														1751	0.272992	0.319756	0.319756	-0.0686676		1992	0.00507286	0.458752	0.458752	-1.95633
2052	0.0102781	0.334077	0.334077	-1.51193		4316	0.00939113	0.492982	0.492982	-1.72011														402	0.319696	0.260749	0.319696	0.0885148		2390	0.0155495	0.458732	0.458732	-1.46984
1525	0.0340977	0.334064	0.334064	-0.991105		3787	0.0172859	0.492982	0.492982	-1.45514														1747	0.259075	0.319507	0.319507	-0.0910554		141	0.00180302	0.458688	0.458688	-2.40552
659	0.00411888	0.333975	0.333975	-1.90893		2137	0.0129652	0.492837	0.492837	-1.57992														603	0.277244	0.319485	0.319485	-0.0615882		1080	0.0143183	0.458596	0.458596	-1.50554
2961	0.00519726	0.333948	0.333948	-1.8079		3944	0.00247678	0.492797	0.492797	-2.29878														1446	0.182888	0.31934	0.31934	-0.242069		1014	0.0181084	0.458593	0.458593	-1.40355
2611	0.00827335	0.333846	0.333846	-1.60587		2294	0.0144958	0.492787	0.492787	-1.53142														546	0.184432	0.319239	0.319239	-0.238281		2918	0.0108061	0.458533	0.458533	-1.6277
297	0.00141434	0.333783	0.333783	-2.37291		1320	0.0125599	0.49278	0.49278	-1.59367														1461	0.270095	0.319231	0.319231	-0.0725892		1823	0.0145329	0.458516	0.458516	-1.499
2979	0.000774427	0.333778	0.333778	-2.63448		2864	0.0137453	0.492692	0.492692	-1.55442														2926	0.319089	0.211861	0.319089	0.177861		990	0.0225755	0.458453	0.458453	-1.30766
177	0.00103869	0.333715	0.333715	-2.50689		4047	0.010028	0.492661	0.492661	-1.69133														1562	0.319039	0.179222	0.319039	0.250452		2969	0.0043462	0.458424	0.458424	-2.02316
1698	0.0074212	0.333681	0.333681	-1.65286		1216	0.0136121	0.492659	0.492659	-1.55862														2645	0.176471	0.319018	0.319018	-0.257143		818	0.0122633	0.458419	0.458419	-1.57265
66	0.00191721	0.333595	0.333595	-2.24055		313	0.0129464	0.492585	0.492585	-1.58033														2353	0.193186	0.318971	0.318971	-0.217774		4243	0.00631808	0.458388	0.458388	-1.86065
457	0.00247293	0.333538	0.333538	-2.12993		4346	0.0133812	0.492561	0.492561	-1.56596														2335	0.318954	0.291329	0.318954	0.0393447		2318	0.0232368	0.458355	0.458355	-1.29503
3453	8.40336e-05	0.333277	0.333277	-3.59835		364	0.0137044	0.492557	0.492557	-1.5556														450	0.175702	0.3188	0.3188	-0.258743		2948	0.0196682	0.458341	0.458341	-1.36742
904	0.00262115	0.33309	0.33309	-2.10407		2784	0.0130356	0.492538	0.492538	-1.57731														2728	0.0823529	0.318795	0.318795	-0.587832		2055	0.0163571	0.458308	0.458308	-1.44745
1661	0.00875592	0.333029	0.333029	-1.58018		1322	0.0179272	0.492474	0.492474	-1.43887														2735	0.318788	0.283551	0.318788	0.0508709		122	0.00371297	0.458239	0.458239	-2.09137
2718	0.0131876	0.333021	0.333021	-1.40231		2917	0.014874	0.492465	0.492465	-1.51995														2628	0.282603	0.318771	0.318771	-0.0523026		453	0.00883978	0.458239	0.458239	-1.71465
1830	0.0141373	0.332922	0.332922	-1.37198		2550	0.0152096	0.492428	0.492428	-1.51022														2797	0.128931	0.318381	0.318381	-0.392589		3678	0.0131706	0.458232	0.458232	-1.54148
230	0.00331067	0.33292	0.33292	-2.00242		849	0.0245283	0.492416	0.492416	-1.30266														990	0.317935	0.149481	0.317935	0.327753		2035	0.0211589	0.45815	0.45815	-1.33551
2779	0.0100115	0.332872	0.332872	-1.52178		3201	0.0128742	0.492415	0.492415	-1.58261														669	0.317831	0.085049	0.317831	0.572527		1361	0.0207407	0.458039	0.458039	-1.34408
621	0.00329493	0.332707	0.332707	-2.00422		1946	0.0295956	0.492402	0.492402	-1.22109														2657	0.259002	0.317758	0.317758	-0.0887944		510	0.0158508	0.458001	0.458001	-1.46081
2957	0.0123856	0.33268	0.33268	-1.42911		1395	0.0136157	0.492361	0.492361	-1.55824														186	0.317734	0.25756	0.317734	0.0911857		2227	0.0215418	0.457964	0.457964	-1.32755
2483	0.0126713	0.332638	0.332638	-1.41915		470	0.00606733	0.492342	0.492342	-1.90927														2070	0.274314	0.317731	0.317731	-0.0638122		595	0.0133198	0.457945	0.457945	-1.53631
251	0.00188145	0.33254	0.33254	-2.24735		1108	0.0114687	0.492342	0.492342	-1.63275														730	0.317674	0.289951	0.317674	0.0396575		687	0.00467914	0.457932	0.457932	-1.99063
684	0.00539398	0.332517	0.332517	-1.7899		1194	0.00514919	0.492327	0.492327	-1.98052														265	0.317673	0.264511	0.317673	0.0795364		3755	0.0158673	0.457919	0.457919	-1.46029
1469	0.0100112	0.332122	0.332122	-1.52081		3740	0.010593	0.492324	0.492324	-1.66723														594	0.21778	0.317533	0.317533	-0.16377		263	0.0174613	0.457915	0.457915	-1.41871
2861	0.00821662	0.332088	0.332088	-1.60656		464	0.0177093	0.492312	0.492312	-1.44404														1113	0.317449	0.169223	0.317449	0.273214		2502	0.00947948	0.457893	0.457893	-1.68398
3420	0.00641378	0.332087	0.332087	-1.71414		3213	0.0213943	0.492288	0.492288	-1.36192														1870	0.317004	0.304886	0.317004	0.0169265		4000	0.0130305	0.45788	0.45788	-1.54579
3321	0.00791798	0.332061	0.332061	-1.6226		482	0.00519031	0.492234	0.492234	-1.97698														1206	0.23366	0.316885	0.316885	-0.132316		906	0.0136636	0.457874	0.457874	-1.52518
1197	0.0102536	0.331912	0.331912	-1.51015		3996	0.035084	0.492227	0.492227	-1.14706														2018	0.316863	0.167018	0.316863	0.278109		1457	0.00147695	0.457856	0.457856	-2.49136
2206	0.0103941	0.331906	0.331906	-1.50423		4735	0.012605	0.492185	0.492185	-1.59158														2741	0.118228	0.316812	0.316812	-0.428081		3600	0.00970337	0.457835	0.457835	-1.67379
1080	0.00421907	0.331792	0.331792	-1.89565		2417	0.0304813	0.492157	0.492157	-1.20807														609	0.229633	0.316795	0.316795	-0.139743		1304	0.0135725	0.457794	0.457794	-1.52801
1711	0.0112927	0.331772	0.331772	-1.46804		1861	0.00889527	0.492157	0.492157	-1.74294														2331	0.103235	0.316765	0.316765	-0.486909		618	0.00743034	0.45774	0.45774	-1.78961
364	0.00397779	0.331745	0.331745	-1.92116		763	0.0140974	0.492157	0.492157	-1.54297														2684	0.316691	0.132477	0.316691	0.378497		1434	0.0253257	0.457736	0.457736	-1.25705
2238	0.00755085	0.331677	0.331677	-1.64272		2117	0.0127361	0.492157	0.492157	-1.58707														2613	0.146661	0.316605	0.316605	-0.334205		1666	0.00743853	0.457703	0.457703	-1.7891
3380	0.00580735	0.331662	0.331662	-1.75672		3701	0.0183848	0.492137	0.492137	-1.42763														952	0.229861	0.316496	0.316496	-0.138902		3604	0.0110597	0.457678	0.457678	-1.61682
1844	0.00418997	0.331574	0.331574	-1.89837		1128	0.0097313	0.492133	0.492133	-1.70391														1912	0.234433	0.316404	0.316404	-0.130222		741	0.0160851	0.457627	0.457627	-1.45409
2413	0.00068852	0.331567	0.331567	-2.68266		2148	0.0178621	0.492094	0.492094	-1.44011														387	0.154824	0.316392	0.316392	-0.310389		3025	0.0123638	0.457625	0.457625	-1.56836
1794	0.0082279	0.331498	0.331498	-1.60519		123	0.00135948	0.492026	0.492026	-2.55862														2061	0.316331	0.210287	0.316331	0.177328		51	0.0171827	0.457585	0.457585	-1.42538
438	0.00390262	0.331496	0.331496	-1.92912		2564	0.0153616	0.491995	0.491995	-1.50552														165	0.299948	0.316202	0.316202	-0.0229184		1560	0.0152249	0.457578	0.457578	-1.47791
2037	0.00627451	0.331471	0.331471	-1.72287		1736	0.00870533	0.491976	0.491976	-1.75216														996	0.260023	0.316189	0.316189	-0.084935		1536	0.0140474	0.457477	0.457477	-1.51277
3045	0.00802303	0.331391	0.331391	-1.616		213	0.00428731	0.491964	0.491964	-2.05975														505	0.213126	0.316176	0.316176	-0.171292		669	0.0128573	0.457438	0.457438	-1.55118
1616	0.00146098	0.331155	0.331155	-2.35539		1583	0.0122762	0.491958	0.491958	-1.60286														1767	0.31616	0.148411	0.31616	0.32844		1104	0.0164797	0.457435	0.457435	-1.44338
3038	0.00833791	0.331153	0.331153	-1.59897		302	0.00333123	0.491925	0.491925	-2.16929														732	0.316128	0.180322	0.316128	0.243815		2133	0.0117315	0.457428	0.457428	-1.59097
3290	0.00838503	0.331123	0.331123	-1.59648		3100	0.0217672	0.491884	0.491884	-1.35406														1287	0.31602	0.311932	0.31602	0.00565526		3508	0.00890134	0.457392	0.457392	-1.71083
1632	0.00425563	0.331082	0.331082	-1.89097		2532	0.0232508	0.491868	0.491868	-1.32541														1565	0.267227	0.31581	0.31581	-0.0725451		291	0.00313726	0.457353	0.457353	-2.1637
3493	0.0123839	0.331063	0.331063	-1.42705		3925	0.0134847	0.491847	0.491847	-1.56199														2653	0.315744	0.168685	0.315744	0.272258		4569	0.00542986	0.457315	0.457315	-1.92543
1278	0.00244613	0.331004	0.331004	-2.13135		4228	0.0175968	0.491805	0.491805	-1.44636														1066	0.315734	0.297131	0.315734	0.0263742		1515	0.00505552	0.457296	0.457296	-1.95643
1294	0.0179885	0.330973	0.330973	-1.2648		2990	0.014359	0.491795	0.491795	-1.53466														2703	0.202382	0.315705	0.315705	-0.193108		3181	0.0216078	0.457255	0.457255	-1.32555
483	0.00277526	0.33094	0.33094	-2.07645		3116	0.0164851	0.491794	0.491794	-1.47469														221	0.315649	0.270403	0.315649	0.0671929		2556	0.0079924	0.457195	0.457195	-1.75742
1011	0.0115479	0.330732	0.330732	-1.45697		155	0.00591737	0.491737	0.491737	-1.9196														765	0.197069	0.315548	0.315548	-0.204447		3916	0.0101357	0.457195	0.457195	-1.65425
2570	0.0159254	0.330727	0.330727	-1.31738		2442	0.0131797	0.491692	0.491692	-1.57179														2723	0.226655	0.315317	0.315317	-0.143381		804	0.00574138	0.457183	0.457183	-1.90107
1400	0.0152477	0.330702	0.330702	-1.33623		868	0.00850196	0.491686	0.491686	-1.76217														1297	0.315301	0.201759	0.315301	0.193893		1090	0.0133987	0.457149	0.457149	-1.533
1864	0.00427015	0.330632	0.330632	-1.8889		4317	0.0104706	0.491686	0.491686	-1.67172														2509	0.315224	0.263707	0.315224	0.0774974		712	0.0135472	0.457148	0.457148	-1.52821
736	0.0113264	0.330519	0.330519	-1.4651		1836	0.00500103	0.491658	0.491658	-1.9926														927	0.153939	0.315205	0.315205	-0.311245		3264	0.0127005	0.45713	0.45713	-1.55622
350	0.00302154	0.330355	0.330355	-2.03875		4264	0.0186047	0.49161	0.49161	-1.422														1455	0.293845	0.315192	0.315192	-0.0304569		842	0.0108191	0.457127	0.457127	-1.62585
1667	0.0121622	0.330233	0.330233	-1.43381		628	0.0154667	0.491608	0.491608	-1.50222														2424	0.315137	0.175477	0.315137	0.254279		692	0.0189861	0.457102	0.457102	-1.38158
1457	0.011907	0.330218	0.330218	-1.443		427	0.0114681	0.49158	0.49158	-1.6321														1401	0.315055	0.129445	0.315055	0.386301		4190	0.0157881	0.457092	0.457092	-1.46167
844	0.00537657	0.330146	0.330146	-1.7882		1499	0.00455536	0.491503	0.491503	-2.033														98	0.24224	0.314859	0.314859	-0.113872		3613	0.0107766	0.457063	0.457063	-1.62749
1999	0.01142	0.330101	0.330101	-1.46098		164	0.0108597	0.49147	0.49147	-1.65568														2942	0.209619	0.314835	0.314835	-0.176653		28	0.00101961	0.457059	0.457059	-2.65154
2806	0.00936662	0.330089	0.330089	-1.54705		489	0.0210471	0.491469	0.491469	-1.3683														210	0.290128	0.314592	0.314592	-0.0351584		2339	0.0157229	0.456973	0.456973	-1.46336
1261	0.00836871	0.329937	0.329937	-1.59577		4302	0.0116094	0.491439	0.491439	-1.62666														1691	0.314575	0.153486	0.314575	0.311656		4065	0.00146168	0.45697	0.45697	-2.49504
1666	0.0128478	0.329879	0.329879	-1.40953		500	0.0108824	0.491422	0.491422	-1.65473														1011	0.314573	0.283201	0.314573	0.0456274		1347	0.0356373	0.456912	0.456912	-1.10793
533	0.00532709	0.329846	0.329846	-1.79182		4024	0.0144268	0.491398	0.491398	-1.53226														2525	0.251644	0.314329	0.314329	-0.0965975		4579	0.0077505	0.456909	0.456909	-1.7705
2498	0.0197376	0.329801	0.329801	-1.22296		4424	0.00790905	0.491382	0.491382	-1.7933														2232	0.311597	0.313838	0.313838	-0.00311212		1039	0.0265283	0.456901	0.456901	-1.23611
3506	0.00274269	0.329773	0.329773	-2.08004		3392	0.015581	0.491354	0.491354	-1.4988														1805	0.221622	0.313831	0.313831	-0.151084		3933	0.00788399	0.456822	0.456822	-1.763
1454	0.00745867	0.329642	0.329642	-1.64538		5120	0.0101683	0.491341	0.491341	-1.68413														340	0.300432	0.313701	0.313701	-0.01877		2159	0.00955437	0.456756	0.456756	-1.67948
317	0.000156863	0.329569	0.329569	-3.32243		1059	0.0187571	0.491254	0.491254	-1.41814														347	0.313669	0.183063	0.313669	0.23387		3026	0.0117044	0.456652	0.456652	-1.59124
2054	0.0152053	0.329486	0.329486	-1.33584		1743	0.00436344	0.491246	0.491246	-2.05147														501	0.313628	0.289029	0.313628	0.0354733		3341	0.0140715	0.456491	0.456491	-1.51109
1573	0.0120537	0.329474	0.329474	-1.4367		1377	0.0114379	0.491217	0.491217	-1.63293														814	0.31358	0.234858	0.31358	0.125543		2496	0.00184544	0.456484	0.456484	-2.39332
839	0.0074357	0.329412	0.329412	-1.64642		5171	0.00573022	0.49121	0.49121	-1.9331														218	0.245234	0.31357	0.31357	-0.106754		7	0.0047619	0.456471	0.456471	-1.98163
2683	0.0116907	0.329338	0.329338	-1.4498		1587	0.0112587	0.491183	0.491183	-1.63976														212	0.313526	0.272084	0.313526	0.0615711		2352	0.00717469	0.456462	0.456462	-1.8036
2033	0.00418384	0.329137	0.329137	-1.8958		2979	0.012191	0.491176	0.491176	-1.6052														1668	0.174666	0.313483	0.313483	-0.254005		4266	0.00136402	0.456436	0.456436	-2.52456
2279	0.00488589	0.328769	0.328769	-1.82795		3149	0.0145405	0.491164	0.491164	-1.52865														1267	0.204048	0.313472	0.313472	-0.186467		144	0.00460131	0.456418	0.456418	-1.99648
2213	0.00193015	0.328615	0.328615	-2.2311		861	0.00770554	0.491159	0.491159	-1.80442														263	0.309134	0.313353	0.313353	-0.00588766		658	0.0323529	0.456388	0.456388	-1.14942
1434	0.00640256	0.328531	0.328531	-1.71022		1102	0.0123716	0.49113	0.49113	-1.59877														2183	0.0516651	0.313352	0.313352	-0.782835		3203	0.0111309	0.456368	0.456368	-1.61278
1498	0.00136661	0.328521	0.328521	-2.38092		951	0.0077251	0.491101	0.491101	-1.80327														1309	0.216841	0.313292	0.313292	-0.159808		2491	0.0147726	0.456322	0.456322	-1.48981
1	0.00361095	0.32848	0.32848	-1.95889		476	0.0115558	0.491064	0.491064	-1.62834														2681	0.252301	0.313285	0.313285	-0.0940212		1336	0.0108566	0.456305	0.456305	-1.62356
214	0.000645321	0.328386	0.328386	-2.70661		4822	0.0160213	0.491063	0.491063	-1.48644														1512	0.13406	0.313241	0.313241	-0.368581		4523	0.00298971	0.4563	0.4563	-2.18362
1524	0.0134226	0.328296	0.328296	-1.38843		60	0.00789686	0.491002	0.491002	-1.79363														2091	0.313219	0.297352	0.313219	0.0225772		3148	0.00975093	0.456209	0.456209	-1.67012
1361	0.0120802	0.328217	0.328217	-1.43409		3256	0.0198358	0.490994	0.490994	-1.39363														1280	0.24722	0.313135	0.313135	-0.102647		1129	0.0150959	0.456209	0.456209	-1.4803
826	0.00528559	0.328116	0.328116	-1.79293		5109	0.00789155	0.490971	0.490971	-1.79389														1194	0.206011	0.313124	0.313124	-0.181826		1831	0.00955882	0.456189	0.456189	-1.67874
3539	0.00573437	0.328043	0.328043	-1.75745		2233	0.0164552	0.490965	0.490965	-1.47475														2916	0.313106	0.206037	0.313106	0.181746		1929	0.0119005	0.456175	0.456175	-1.58357
3445	0.0119352	0.327997	0.327997	-1.43904		483	0.00458492	0.490957	0.490957	-2.02971														531	0.266054	0.31296	0.31296	-0.0705186		381	0.0108561	0.456145	0.456145	-1.62343
895	0.00915033	0.327934	0.327934	-1.55435		4738	0.0131947	0.490911	0.490911	-1.5706														2201	0.208366	0.312792	0.312792	-0.176428		1617	0.0242381	0.45613	0.45613	-1.27459
367	0.0020284	0.327834	0.327834	-2.2085		3590	0.0208857	0.490901	0.490901	-1.37115														1167	0.217134	0.31276	0.31276	-0.158483		1589	0.0257552	0.456121	0.456121	-1.24822
720	0.00509959	0.3278	0.3278	-1.80807		4577	0.00901961	0.490865	0.490865	-1.73577														1139	0.272856	0.312738	0.312738	-0.059248		3656	0.0277214	0.456119	0.456119	-1.21626
860	0.00515072	0.327568	0.327568	-1.80343		5019	0.0147197	0.490859	0.490859	-1.52306														1507	0.31268	0.299695	0.31268	0.0184203		4181	0.00702115	0.456049	0.456049	-1.8126
870	0.00479303	0.327475	0.327475	-1.83457		4487	0.0111765	0.49085	0.49085	-1.64264														2165	0.31268	0.252871	0.31268	0.0922011		1742	0.00371101	0.456047	0.456047	-2.08952
3364	0.00080032	0.327438	0.327438	-2.61186		2228	0.00788927	0.490842	0.490842	-1.7939														1857	0.188065	0.312589	0.312589	-0.220666		2799	0.0106075	0.455963	0.455963	-1.63332
3125	0.0129459	0.327427	0.327427	-1.40298		2230	0.015369	0.490818	0.490818	-1.50427														810	0.31253	0.250196	0.31253	0.0966117		4538	0.00935331	0.455876	0.455876	-1.68788
3467	0.00725162	0.327396	0.327396	-1.65464		895	0.00942685	0.490799	0.490799	-1.71654														1148	0.309863	0.312418	0.312418	-0.00356627		3170	0.0056775	0.45578	0.45578	-1.9046
2902	0.0124281	0.327383	0.327383	-1.42065		4486	0.00961786	0.490797	0.490797	-1.70782														586	0.255462	0.312401	0.312401	-0.0873862		4564	0.00017607	0.455766	0.455766	-3.41306
3066	0.0103431	0.327304	0.327304	-1.5003		3588	0.0160629	0.490728	0.490728	-1.48502														556	0.312358	0.09678	0.312358	0.508868		1478	0.00697674	0.455723	0.455723	-1.81505
2586	0.0160906	0.327229	0.327229	-1.30828		185	0.0272256	0.490692	0.490692	-1.25583														1173	0.138318	0.312081	0.312081	-0.35339		3517	0.0125278	0.455686	0.455686	-1.56079
1209	0.00255183	0.327179	0.327179	-2.10793		2895	0.0134436	0.490685	0.490685	-1.56229														2651	0.311994	0.244156	0.311994	0.106479		3077	0.0115196	0.455672	0.455672	-1.59721
635	0.00196078	0.327127	0.327127	-2.22229		1472	0.0110811	0.490664	0.490664	-1.6462														2216	0.311957	0.153941	0.311957	0.306741		1160	0.022621	0.455655	0.455655	-1.30412
558	0.00904713	0.327107	0.327107	-1.55818		1659	0.0158662	0.490628	0.490628	-1.49028														2264	0.268876	0.31194	0.31194	-0.0645191		2856	0.0112191	0.455652	0.455652	-1.60868
91	0.00124183	0.32701	0.32701	-2.4205		4380	0.00997989	0.490573	0.490573	-1.69158														2151	0.261658	0.31193	0.31193	-0.0763226		158	0.00526478	0.455566	0.455566	-1.93717
1996	0.00648776	0.327008	0.327008	-1.70246		3545	0.020553	0.490558	0.490558	-1.37781														1406	0.124064	0.311888	0.311888	-0.400352		1118	0.00764146	0.455552	0.455552	-1.77536
3069	0.00115231	0.326847	0.326847	-2.45278		5260	0.00714555	0.490517	0.490517	-1.83662														2914	0.311539	0.246141	0.311539	0.102329		1936	0.0266795	0.455545	0.455545	-1.23235
2098	0.017349	0.326839	0.326839	-1.27506		2734	0.0178253	0.490481	0.490481	-1.43959														2084	0.151387	0.3115	0.3115	-0.31337		3366	0.00899346	0.455529	0.455529	-1.70459
608	0.0026634	0.326814	0.326814	-2.08886		324	0.00987504	0.490481	0.490481	-1.69608														1051	0.155876	0.311449	0.311449	-0.30061		2623	0.0139562	0.455479	0.455479	-1.5137
3541	0.00652888	0.326804	0.326804	-1.69945		1676	0.0151087	0.490454	0.490454	-1.51137														266	0.311326	0.146436	0.311326	0.327568		4418	0.000297089	0.455437	0.455437	-3.18554
565	0.0162429	0.326781	0.326781	-1.30359		3696	0.011811	0.490443	0.490443	-1.6183														2305	0.202868	0.311326	0.311326	-0.186001		2984	0.0211902	0.455418	0.455418	-1.33227
2424	0.0145083	0.326489	0.326489	-1.35225		4022	0.0130488	0.490422	0.490422	-1.575														625	0.218414	0.311225	0.311225	-0.153793		965	0.0132496	0.455397	0.455397	-1.53619
2720	0.0065907	0.325983	0.325983	-1.69426		1477	0.0121661	0.490412	0.490412	-1.60541														753	0.268053	0.311224	0.311224	-0.0648526		1182	0.0137255	0.45537	0.45537	-1.52084
238	0.00310147	0.325684	0.325684	-2.02123		69	0.00598138	0.490394	0.490394	-1.91374														540	0.311198	0.247059	0.311198	0.100237		995	0.0119539	0.455332	0.455332	-1.58082
2767	0.00950588	0.325459	0.325459	-1.5345		1958	0.0144834	0.490394	0.490394	-1.52967														1826	0.210558	0.311161	0.311161	-0.169614		3727	0.00595238	0.455322	0.455322	-1.88363
651	0.00547837	0.325451	0.325451	-1.77383		1258	0.0126628	0.490376	0.490376	-1.588														1970	0.223897	0.311152	0.311152	-0.142924		102	0.00442992	0.455301	0.455301	-2.0119
695	0.00347762	0.325416	0.325416	-1.97116		840	0.0166712	0.490251	0.490251	-1.46845														27	0.25918	0.31112	0.31112	-0.0793267		3740	0.00431373	0.455294	0.455294	-2.02344
2901	0.00959752	0.325353	0.325353	-1.5302		1573	0.0159477	0.490248	0.490248	-1.48772														2000	0.274071	0.311092	0.311092	-0.0550255		3151	0.0094455	0.455281	0.455281	-1.68306
3259	0.00972173	0.325302	0.325302	-1.52454		1564	0.0294118	0.490196	0.490196	-1.22185														367	0.302407	0.311079	0.311079	-0.012279		625	0.0202031	0.455252	0.455252	-1.35283
2157	0.0116558	0.325272	0.325272	-1.44571		1868	0.013273	0.490171	0.490171	-1.56738														1584	0.31101	0.279743	0.31101	0.0460145		1064	0.0122482	0.455117	0.455117	-1.57005
2677	0.0145036	0.325241	0.325241	-1.35073		4470	0.0134824	0.490164	0.490164	-1.56057														1279	0.211347	0.310865	0.310865	-0.167576		4188	0.016122	0.455089	0.455089	-1.45068
3328	0.00692899	0.325225	0.325225	-1.67151		341	0.00965808	0.490164	0.490164	-1.70545														644	0.268627	0.310759	0.310759	-0.0632736		89	0.0196078	0.455064	0.455064	-1.36564
845	0.00560224	0.32513	0.32513	-1.7637		1479	0.0114227	0.49015	0.49015	-1.63256														2555	0.285741	0.310557	0.310557	-0.0361683		248	0.0137771	0.455057	0.455057	-1.51891
787	0.00932629	0.325088	0.325088	-1.54229		417	0.0119082	0.490148	0.490148	-1.61448														1966	0.310476	0.259249	0.310476	0.0783107		659	0.0198198	0.455008	0.455008	-1.36092
2980	0.0121704	0.324882	0.324882	-1.42642		402	0.00801615	0.490138	0.490138	-1.78635														2575	0.228986	0.31041	0.31041	-0.132128		1911	0.022333	0.454968	0.454968	-1.30903
2933	0.00378634	0.324746	0.324746	-1.93332		3028	0.00328906	0.490133	0.490133	-2.17324														914	0.244721	0.310407	0.310407	-0.103261		3723	0.00845736	0.454949	0.454949	-1.73073
1600	0.00545481	0.324399	0.324399	-1.7743		798	0.00810114	0.490093	0.490093	-1.78173														2345	0.203922	0.310342	0.310342	-0.182378		2751	0.0174011	0.454888	0.454888	-1.41733
2324	0.00632955	0.324252	0.324252	-1.70951		3261	0.0173203	0.490087	0.490087	-1.45172														1378	0.220114	0.31031	0.31031	-0.149148		2385	0.014891	0.454875	0.454875	-1.48497
13	0.00113755	0.324203	0.324203	-2.45484		4518	0.0132299	0.490067	0.490067	-1.5687														2126	0.310081	0.241117	0.310081	0.109248		2173	0.00595497	0.454866	0.454866	-1.883
1814	0.00638655	0.323922	0.323922	-1.70517		534	0.0151835	0.490062	0.490062	-1.50888														2927	0.25423	0.310073	0.310073	-0.0862357		473	0.00379902	0.454841	0.454841	-2.07819
2753	0.0166495	0.323908	0.323908	-1.28902		3891	0.00577137	0.490048	0.490048	-1.92896														2978	0.237128	0.310025	0.310025	-0.116414		3460	0.0134101	0.454792	0.454792	-1.53038
2273	0.0158785	0.32376	0.32376	-1.30941		3752	0.00749455	0.490022	0.490022	-1.81547														2006	0.209424	0.309867	0.309867	-0.170148		3328	0.00392157	0.454751	0.454751	-2.06431
2538	0.00826605	0.32376	0.32376	-1.59293		481	0.011987	0.490021	0.490021	-1.61151														2459	0.303971	0.309853	0.309853	-0.00832406		1172	0.0146435	0.454743	0.454743	-1.49212
3254	0.00508352	0.323675	0.323675	-1.80394		466	0.0104629	0.490019	0.490019	-1.67056														1464	0.309745	0.176264	0.309745	0.24484		2338	0.0192402	0.454739	0.454739	-1.37355
2275	0.00953123	0.323464	0.323464	-1.53068		3607	0.00275878	0.489991	0.489991	-2.24947														454	0.30945	0.234557	0.30945	0.120342		858	0.0236082	0.454685	0.454685	-1.28465
774	0.00505409	0.323394	0.323394	-1.80609		4840	0.00724557	0.489991	0.489991	-1.83012														1502	0.275118	0.309195	0.309195	-0.0507135		2447	0.0215385	0.4546	0.4546	-1.32442
1016	0.00460784	0.323284	0.323284	-1.84609		4808	0.00715983	0.489973	0.489973	-1.83527														1794	0.177612	0.309159	0.309159	-0.240708		517	0.000888889	0.454588	0.454588	-2.70877
2452	0.0108342	0.32323	0.32323	-1.47472		1188	0.0101848	0.48997	0.48997	-1.68222														441	0.309126	0.26115	0.309126	0.0732456		76	0.00291468	0.454584	0.454584	-2.19302
506	0.00293557	0.323227	0.323227	-2.04181		1248	0.0238717	0.489968	0.489968	-1.31229														1481	0.216843	0.3091	0.3091	-0.153954		401	0.00689906	0.454539	0.454539	-1.81878
2369	0.0111475	0.323189	0.323189	-1.46228		512	0.00558689	0.489927	0.489927	-1.94296														2338	0.159603	0.3091	0.3091	-0.287059		240	0.00330428	0.454503	0.454503	-2.13846
3117	0.0070525	0.32315	0.32315	-1.66106		4968	0.0107843	0.489897	0.489897	-1.65731														1714	0.273313	0.309073	0.309073	-0.0533998		4345	0.00819258	0.454475	0.454475	-1.74409
121	8.7146e-05	0.323137	0.323137	-3.56914		1784	0.0139307	0.489877	0.489877	-1.54611														1105	0.308899	0.301471	0.308899	0.0105715		1410	0.0132147	0.454441	0.454441	-1.53642
1094	0.00511798	0.322832	0.322832	-1.79988		3433	0.0160712	0.489859	0.489859	-1.48402														161	0.214029	0.30881	0.30881	-0.159218		1857	0.00958606	0.454435	0.454435	-1.67583
1803	0.00663184	0.32281	0.32281	-1.68731		1947	0.0136415	0.489832	0.489832	-1.55519														147	0.30864	0.18147	0.30864	0.230649		3274	0.00973179	0.45439	0.45439	-1.66924
491	0.00795976	0.322706	0.322706	-1.60791		914	0.00128676	0.489828	0.489828	-2.58054														2170	0.189606	0.308624	0.308624	-0.211577		2062	0.0228571	0.454364	0.454364	-1.29838
339	0.00211891	0.322644	0.322644	-2.18261		824	0.00417548	0.489801	0.489801	-2.06931														727	0.308582	0.153043	0.308582	0.304556		4664	0.00831373	0.454337	0.454337	-1.73758
2380	0.0116615	0.322532	0.322532	-1.44182		3862	0.0188948	0.489789	0.489789	-1.41367														1682	0.308542	0.227857	0.308542	0.131652		2384	0.00770554	0.454214	0.454214	-1.77046
680	0.00990593	0.322294	0.322294	-1.51236		819	0.0106443	0.48976	0.48976	-1.66287														2142	0.308502	0.276528	0.308502	0.0475198		1192	0.00582294	0.454189	0.454189	-1.89209
3164	0.00558473	0.322164	0.322164	-1.76107		2819	0.00987654	0.48976	0.48976	-1.69538														1163	0.256536	0.308497	0.308497	-0.0801023		4510	0.00506536	0.454167	0.454167	-1.9526
3151	0.0117175	0.322073	0.322073	-1.43912		4623	0.013376	0.489691	0.489691	-1.56359														2974	0.308486	0.110957	0.308486	0.444079		512	0.0147317	0.454128	0.454128	-1.48893
3000	0.00505529	0.321978	0.321978	-1.80408		3337	0.00574394	0.489689	0.489689	-1.93071														72	0.304501	0.308463	0.308463	-0.00561465		772	0.00962567	0.454087	0.454087	-1.67371
30	0.00101566	0.321907	0.321907	-2.50098		1626	0.00613928	0.489682	0.489682	-1.9018														2295	0.308267	0.289176	0.308267	0.0277636		660	0.0173572	0.454084	0.454084	-1.41766
1478	0.00738562	0.321863	0.321863	-1.63928		1040	0.0156863	0.489642	0.489642	-1.49436														2731	0.117605	0.308219	0.308219	-0.418432		970	0.0147544	0.454048	0.454048	-1.48818
2417	0.0178907	0.321824	0.321824	-1.25499		3244	0.00983042	0.48964	0.48964	-1.6973														2392	0.308198	0.264257	0.308198	0.0668026		19	0.00789039	0.454004	0.454004	-1.75996
102	0.000763491	0.321742	0.321742	-2.6247		666	0.0145098	0.489636	0.489636	-1.52821														1071	0.308158	0.257108	0.308158	0.0786585		3455	0.0180575	0.453972	0.453972	-1.40037
97	0.000100125	0.321602	0.321602	-3.50678		3766	0.0195402	0.489633	0.489633	-1.39894														2253	0.189095	0.308031	0.308031	-0.211915		60	0.0037287	0.453938	0.453938	-2.08544
2794	0.0121492	0.321549	0.321549	-1.4227		1702	0.00588235	0.489581	0.489581	-1.92027														1427	0.240444	0.307935	0.307935	-0.107444		4640	0.000288958	0.453787	0.453787	-3.19602
1979	0.0150794	0.32146	0.32146	-1.32874		5273	0.00518368	0.489565	0.489565	-1.97517														1752	0.307819	0.223736	0.307819	0.13856		3446	0.0142654	0.453765	0.453765	-1.50255
112	0.00282	0.321414	0.321414	-2.05682		1261	0.0110099	0.489552	0.489552	-1.64802														11	0.307501	0.287084	0.307501	0.0298376		3700	0.00978412	0.453753	0.453753	-1.6663
3313	0.0100165	0.321238	0.321238	-1.50611		3923	0.00978412	0.489523	0.489523	-1.69925														2609	0.307233	0.251852	0.307233	0.0863229		4097	0.00437158	0.453745	0.453745	-2.01617
1937	0.0175214	0.321192	0.321192	-1.2632		4114	0.0153005	0.489521	0.489521	-1.50506														2146	0.307225	0.187741	0.307225	0.213898		2007	0.0171989	0.453725	0.453725	-1.42129
2205	0.0020004	0.321034	0.321034	-2.20543		2244	0.00682894	0.48952	0.48952	-1.85542														2689	0.30719	0.227342	0.30719	0.130727		415	0.00868185	0.453723	0.453723	-1.71818
3308	0.0118015	0.320961	0.320961	-1.43451		3432	0.010368	0.489498	0.489498	-1.67406														746	0.30698	0.177725	0.30698	0.237361		1311	0.0168162	0.453706	0.453706	-1.43105
1954	0.00325277	0.320657	0.320657	-1.99379		1075	0.00553042	0.489492	0.489492	-1.94699														1135	0.306936	0.11993	0.306936	0.408121		3259	0.0211037	0.453649	0.453649	-1.33236
3188	0.00374127	0.320464	0.320464	-1.93276		1214	0.0050208	0.489483	0.489483	-1.98897														951	0.182435	0.306904	0.306904	-0.225894		4089	0.0166586	0.453638	0.453638	-1.43507
1380	0.0138831	0.320291	0.320291	-1.36306		4690	0.00355958	0.489412	0.489412	-2.13828														1056	0.306821	0.27528	0.306821	0.0471104		2983	0.0132511	0.453637	0.453637	-1.53446
2088	0.0118604	0.320182	0.320182	-1.4313		3029	0.0162301	0.489395	0.489395	-1.47934														1545	0.306782	0.306807	0.306807	-3.53608e-05		3385	0.00377633	0.453631	0.453631	-2.07963
2172	0.0235835	0.319838	0.319838	-1.13232		2297	0.0136445	0.489353	0.489353	-1.55467														1517	0.306679	0.255986	0.306679	0.0784685		3894	0.0127012	0.453614	0.453614	-1.55284
452	0.000839246	0.319768	0.319768	-2.58095		4409	0.0095038	0.489316	0.489316	-1.71169														1165	0.29081	0.306615	0.306615	-0.0229832		1310	0.0173981	0.453595	0.453595	-1.41617
2023	0.0108195	0.319698	0.319698	-1.47053		1511	0.0185603	0.489283	0.489283	-1.42097														2558	0.250277	0.306335	0.306335	-0.0877763		748	0.0080032	0.453581	0.453581	-1.75339
1125	0.00921913	0.319677	0.319677	-1.54002		1221	0.0129252	0.489276	0.489276	-1.57812														2690	0.300894	0.306295	0.306295	-0.00772602		4500	0.00854276	0.453503	0.453503	-1.72498
1246	0.0038747	0.319616	0.319616	-1.91639		3518	0.0127643	0.489273	0.489273	-1.58355														1634	0.227729	0.306262	0.306262	-0.128674		3176	0.02238	0.453482	0.453482	-1.3067
3237	0.0115734	0.319608	0.319608	-1.44116		2094	0.014163	0.489272	0.489272	-1.53839														2349	0.255232	0.306151	0.306151	-0.0789998		3378	0.0127259	0.453479	0.453479	-1.55187
935	0.00991926	0.319493	0.319493	-1.50798		4728	0.0115649	0.489272	0.489272	-1.62641														1722	0.222364	0.306049	0.306049	-0.138726		751	0.00537876	0.45338	0.45338	-1.92578
3206	0.00247432	0.319468	0.319468	-2.11097		1839	0.0152351	0.489259	0.489259	-1.50669														686	0.306047	0.28033	0.306047	0.0381189		3052	0.0192689	0.453353	0.453353	-1.37158
1801	0.0109533	0.319405	0.319405	-1.46479		1381	0.00920572	0.489133	0.489133	-1.72537														2988	0.185735	0.305996	0.305996	-0.216823		123	0.00448179	0.453307	0.453307	-2.00494
3331	0.000995025	0.319403	0.319403	-2.50651		2485	0.0136636	0.489123	0.489123	-1.55385														645	0.305864	0.222484	0.305864	0.13823		952	0.00835097	0.453266	0.453266	-1.73462
2395	0.0146779	0.319171	0.319171	-1.33736		2617	0.0128058	0.489086	0.489086	-1.58198														1417	0.305763	0.269294	0.305763	0.0551576		2326	0.0331344	0.453197	0.453197	-1.13601
3464	0.00552116	0.319169	0.319169	-1.76199		2478	0.0105632	0.489028	0.489028	-1.66554														734	0.130503	0.30561	0.30561	-0.369546		413	0.00858173	0.453179	0.453179	-1.72269
734	0.00746727	0.319125	0.319125	-1.6308		1022	0.013983	0.489008	0.489008	-1.54372														1922	0.305294	0.186536	0.305294	0.213956		3083	0.0103448	0.453009	0.453009	-1.64138
3105	0.00784314	0.319033	0.319033	-1.60935		4364	0.0110767	0.488981	0.488981	-1.64488														1991	0.305187	0.177799	0.305187	0.234636		2084	0.0167514	0.45299	0.45299	-1.43204
2631	0.0109681	0.318949	0.318949	-1.46359		67	0.00430108	0.488979	0.488979	-2.05571														2546	0.238519	0.305185	0.305185	-0.107041		151	0.00789309	0.452954	0.452954	-1.75881
812	0.00500712	0.318923	0.318923	-1.8041		1356	0.028004	0.488939	0.488939	-1.24203														544	0.263056	0.305165	0.305165	-0.0644866		2461	0.0292649	0.45295	0.45295	-1.1897
1792	0.0117328	0.318906	0.318906	-1.43426		1890	0.0183095	0.488898	0.488898	-1.42654														2251	0.305154	0.283249	0.305154	0.0323503		4561	0.00787285	0.452882	0.452882	-1.75985
1853	0.0113104	0.318699	0.318699	-1.4499		3053	0.00855615	0.488896	0.488896	-1.75694														2919	0.305098	0.178962	0.305098	0.231679		1494	0.0351393	0.452838	0.452838	-1.11015
2954	0.00076147	0.318675	0.318675	-2.6217		2042	0.0108394	0.488874	0.488874	-1.65419														272	0.305081	0.268356	0.305081	0.0557044		1621	0.012443	0.452676	0.452676	-1.56086
2986	0.00261438	0.318544	0.318544	-2.0858		2268	0.0154643	0.488864	0.488864	-1.49986														2028	0.281155	0.304902	0.304902	-0.0352149		2778	0.0327003	0.452648	0.452648	-1.14121
2072	0.00596868	0.31851	0.31851	-1.72725		2283	0.0289296	0.488846	0.488846	-1.22783														1765	0.304837	0.240082	0.304837	0.103708		2792	0.00920716	0.4526	0.4526	-1.69159
3394	0.0100951	0.318501	0.318501	-1.499		4739	0.00266279	0.48884	0.48884	-2.26383														1637	0.304596	0.0438725	0.304596	0.841531		937	0.0124719	0.452588	0.452588	-1.55977
1242	0.00340557	0.318473	0.318473	-1.97088		2079	0.0223487	0.488783	0.488783	-1.33986														255	0.304568	0.15889	0.304568	0.282586		1522	0.0259259	0.45256	0.45256	-1.24194
2497	0.00340184	0.317883	0.317883	-1.97055		2709	0.0209738	0.48872	0.48872	-1.36738														2784	0.304532	0.215556	0.304532	0.150073		757	0.015551	0.452536	0.452536	-1.46389
2666	0.00640842	0.317838	0.317838	-1.69546		774	0.00723557	0.488705	0.488705	-1.82957														2026	0.304473	0.269691	0.304473	0.0526816		33	0.0104091	0.452481	0.452481	-1.63819
982	0.00665177	0.317771	0.317771	-1.67918		2669	0.0140835	0.488696	0.488696	-1.54033														698	0.304392	0.255346	0.304392	0.0763046		2515	0.020453	0.452468	0.452468	-1.34483
3428	0.0021662	0.317199	0.317199	-2.16563		4131	0.00689245	0.488691	0.488691	-1.85066														257	0.304278	0.0954843	0.304278	0.503339		2474	0.0165333	0.452298	0.452298	-1.43706
1604	0.00191862	0.317183	0.317183	-2.21832		71	0.00640652	0.488682	0.488682	-1.8824														2167	0.304077	0.147277	0.304077	0.31485		91	0.00662479	0.452275	0.452275	-1.83423
48	0.00546219	0.317052	0.317052	-1.76376		1796	0.00898812	0.488679	0.488679	-1.73535														2878	0.303961	0.294256	0.303961	0.0140924		1552	0.00410635	0.452274	0.452274	-2.04195
1510	0.00347685	0.317	0.317	-1.95987		4267	0.00462278	0.488664	0.488664	-2.02411														666	0.303945	0.0597339	0.303945	0.706574		2607	0.0157603	0.452238	0.452238	-1.4578
49	0.000163399	0.316977	0.316977	-3.28778		94	0.00357647	0.488643	0.488643	-2.13554														2255	0.303798	0.284331	0.303798	0.02876		2246	0.00270871	0.452234	0.452234	-2.2226
1508	0.00137548	0.316915	0.316915	-2.36249		3998	0.0151309	0.488631	0.488631	-1.50912														467	0.221475	0.303766	0.303766	-0.137214		3976	0.0078877	0.452228	0.452228	-1.75841
1938	0.0166861	0.316556	0.316556	-1.27809		3014	0.0193062	0.488612	0.488612	-1.40327														471	0.209407	0.303641	0.303641	-0.16137		4250	0.00290737	0.452197	0.452197	-2.19183
2615	0.0142353	0.316549	0.316549	-1.34707		5057	0.0147201	0.488605	0.488605	-1.52105														1831	0.296333	0.303631	0.303631	-0.0105668		1048	0.0104031	0.452179	0.452179	-1.63815
2342	0.00996609	0.316497	0.316497	-1.50184		3005	0.0131182	0.4886	0.4886	-1.57108														354	0.303558	0.259041	0.303558	0.0688732		2437	0.0211657	0.452162	0.452162	-1.32966
3193	0.0138156	0.316497	0.316497	-1.36		3562	0.0135197	0.488549	0.488549	-1.55794														1856	0.184277	0.303537	0.303537	-0.21674		4286	0.00368568	0.45213	0.45213	-2.08875
1178	0.0022409	0.316492	0.316492	-2.14994		4445	0.00946456	0.488499	0.488499	-1.71276														2457	0.303507	0.0848937	0.303507	0.553294		3220	0.0180733	0.452046	0.452046	-1.39814
3405	0.0100516	0.316491	0.316491	-1.49813		83	0.0100597	0.488491	0.488491	-1.68627														162	0.303502	0.215241	0.303502	0.149237		1610	0.0137785	0.451987	0.451987	-1.51592
3449	0.0063907	0.316485	0.316485	-1.6948		1885	0.0156677	0.488468	0.488468	-1.49383														1778	0.24793	0.303486	0.303486	-0.0878089		1839	0.00492882	0.451921	0.451921	-1.96232
473	0.00209919	0.316471	0.316471	-2.17828		3297	0.0151961	0.488424	0.488424	-1.50707														2059	0.275008	0.30333	0.30333	-0.0425707		1140	0.013463	0.451876	0.451876	-1.52588
1133	0.00522876	0.316413	0.316413	-1.78186		137	0.0136426	0.48841	0.48841	-1.55389														240	0.303287	0.281632	0.303287	0.032172		3355	0.00479815	0.451857	0.451857	-1.97393
2940	0.0108692	0.316412	0.316412	-1.46405		1712	0.0189701	0.488405	0.488405	-1.41071														2268	0.302986	0.185695	0.302986	0.212622		2331	0.0112651	0.45183	0.45183	-1.60324
3520	0.00559075	0.3163	0.3163	-1.75263		4823	0.0116782	0.488379	0.488379	-1.62138														2736	0.302959	0.161569	0.302959	0.273027		3782	0.0159959	0.451806	0.451806	-1.45094
2439	0.0125584	0.316293	0.316293	-1.40116		200	0.00809044	0.488377	0.488377	-1.78078														752	0.299098	0.302848	0.302848	-0.00541094		3093	0.0218216	0.451803	0.451803	-1.31606
2646	0.00970072	0.316151	0.316151	-1.51309		2433	0.00884633	0.488372	0.488372	-1.74199														478	0.3028	0.279661	0.3028	0.0345243		613	0.0130719	0.451739	0.451739	-1.53855
3203	0.00106952	0.316102	0.316102	-2.47064		216	0.000713013	0.488354	0.488354	-2.83564														3	0.302547	0.251747	0.302547	0.0798288		3556	0.00770945	0.451716	0.451716	-1.76784
2433	0.0133185	0.316093	0.316093	-1.37536		988	0.00299625	0.488301	0.488301	-2.21211														1738	0.302445	0.180489	0.302445	0.224196		1898	0.0208906	0.451677	0.451677	-1.33488
2425	0.00792885	0.315997	0.315997	-1.60047		714	0.0252901	0.488275	0.488275	-1.28571														475	0.302328	0.289737	0.302328	0.0184758		277	0.00413603	0.451624	0.451624	-2.03819
2368	0.00853264	0.315837	0.315837	-1.56838		1142	0.0110743	0.488263	0.488263	-1.64434														2063	0.191228	0.302296	0.302296	-0.198881		3807	0.00438293	0.451519	0.451519	-2.01291
1041	0.00380735	0.315667	0.315667	-1.91861		2232	0.0115917	0.488216	0.488216	-1.62447														650	0.218301	0.30226	0.30226	-0.141325		4214	0.00556043	0.451507	0.451507	-1.90956
876	0.00707459	0.315617	0.315617	-1.64946		4640	0.0207283	0.488214	0.488214	-1.37205														485	0.24492	0.302258	0.302258	-0.0913538		3494	0.00612745	0.451401	0.451401	-1.86728
850	0.00272396	0.315581	0.315581	-2.06391		532	0.014905	0.488189	0.488189	-1.51526														1988	0.117518	0.302193	0.302193	-0.41018		1879	0.0113363	0.451376	0.451376	-1.60007
2619	0.00577287	0.315457	0.315457	-1.73755		273	0.0147608	0.488141	0.488141	-1.51944														134	0.302033	0.198729	0.302033	0.181793		2174	0.0128289	0.451375	0.451375	-1.54635
959	0.00796964	0.315338	0.315338	-1.59734		2160	0.0142541	0.488082	0.488082	-1.53455														874	0.301919	0.276095	0.301919	0.0388318		3810	0.0112558	0.45134	0.45134	-1.60313
1488	0.0114489	0.31512	0.31512	-1.43971		4896	0.00763454	0.488068	0.488068	-1.8057														2075	0.3019	0.263051	0.3019	0.0598217		3056	0.0217412	0.451294	0.451294	-1.31718
2200	0.0183517	0.315058	0.315058	-1.23471		2240	0.0216993	0.488052	0.488052	-1.35202														2526	0.301893	0.139959	0.301893	0.333851		454	0.0276688	0.451247	0.451247	-1.21242
3211	0.00313726	0.314938	0.314938	-2.00167		3531	0.0113424	0.488024	0.488024	-1.63374														771	0.249626	0.301889	0.301889	-0.0825587		846	0.00905421	0.451211	0.451211	-1.69753
1205	0.0124081	0.314859	0.314859	-1.40441		4400	0.0106443	0.488002	0.488002	-1.66131														486	0.241521	0.301832	0.301832	-0.0968093		723	0.0172351	0.451211	0.451211	-1.41797
2376	0.0125396	0.314806	0.314806	-1.39976		3579	0.0116974	0.487907	0.487907	-1.62025														1849	0.206676	0.301821	0.301821	-0.164459		1901	0.00915033	0.451196	0.451196	-1.69293
22	0.00140056	0.314738	0.314738	-2.35165		1007	0.0196078	0.487895	0.487895	-1.3959														2565	0.301783	0.293479	0.301783	0.0121185		3995	0.0191047	0.451158	0.451158	-1.37319
3283	0.0102809	0.314732	0.314732	-1.48591		47	0.00530565	0.487889	0.487889	-1.96358														931	0.30161	0.199005	0.30161	0.180581		206	0.0199941	0.451129	0.451129	-1.3534
2841	0.00263952	0.314706	0.314706	-2.07638		5226	0.011921	0.487823	0.487823	-1.61195														1069	0.250563	0.301577	0.301577	-0.0804809		1466	0.00639589	0.451027	0.451027	-1.8483
1726	0.0093816	0.31463	0.31463	-1.52552		4482	0.0180014	0.487786	0.487786	-1.43292														1942	0.25159	0.301569	0.301569	-0.0786921		4060	0.0130643	0.451003	0.451003	-1.53809
1854	0.00746363	0.314611	0.314611	-1.62482		663	0.0128494	0.487776	0.487776	-1.57934														1436	0.273903	0.301428	0.301428	-0.0415868		2319	0.00546956	0.45096	0.45096	-1.91619
2027	0.00505552	0.314576	0.314576	-1.79396		3452	0.0100392	0.487749	0.487749	-1.6865														1451	0.301386	0.17302	0.301386	0.241027		2779	0.0151634	0.450876	0.450876	-1.47326
1063	0.0107658	0.314539	0.314539	-1.46563		2740	0.0179949	0.487745	0.487745	-1.43304														2039	0.224871	0.301342	0.301342	-0.127126		1802	0.019594	0.450856	0.450856	-1.36191
1881	0.00750552	0.314505	0.314505	-1.62225		3095	0.00996962	0.487711	0.487711	-1.68948														2722	0.244914	0.301164	0.301164	-0.0897894		1974	0.0104575	0.450856	0.450856	-1.63461
3149	0.0129294	0.314477	0.314477	-1.38601		3219	0.0132992	0.487673	0.487673	-1.5643														1989	0.262404	0.301084	0.301084	-0.0597169		3178	0.00980392	0.450763	0.450763	-1.66255
1523	0.00203922	0.314458	0.314458	-2.1881		1989	0.0226769	0.487639	0.487639	-1.33251														1025	0.208127	0.300995	0.300995	-0.16023		1780	0.00566121	0.450686	0.450686	-1.90096
823	0.00976853	0.314348	0.314348	-1.50758		2555	0.0146709	0.487623	0.487623	-1.52163														981	0.271998	0.300991	0.300991	-0.043988		1230	0.00521485	0.450647	0.450647	-1.93659
2127	0.0134188	0.313911	0.313911	-1.36909		536	0.00839216	0.487608	0.487608	-1.7642														918	0.257539	0.300791	0.300791	-0.0674217		2431	0.0404175	0.450601	0.450601	-1.04722
1683	0.010773	0.313883	0.313883	-1.46443		4770	0.000583374	0.487603	0.487603	-2.92212														1008	0.230664	0.300685	0.300685	-0.115132		3822	0.0136521	0.450561	0.450561	-1.51855
3137	0.0129963	0.313758	0.313758	-1.38278		678	0.0084183	0.487582	0.487582	-1.76282														2438	0.300668	0.176345	0.300668	0.231722		112	0.00104575	0.450545	0.450545	-2.63431
3489	0.0102798	0.313726	0.313726	-1.48456		1215	0.0159211	0.487543	0.487543	-1.48604														1617	0.231829	0.300502	0.300502	-0.11268		3507	0.0126892	0.450429	0.450429	-1.55019
2070	0.0072287	0.313707	0.313707	-1.63746		2657	0.0210355	0.48754	0.48754	-1.36506														2586	0.300457	0.237141	0.300457	0.102776		3999	0.00980392	0.450396	0.450396	-1.66219
1933	0.00350877	0.313691	0.313691	-1.95135		4181	0.026454	0.487504	0.487504	-1.26549														2528	0.166882	0.300392	0.300392	-0.25528		369	0.0130719	0.450353	0.450353	-1.53721
7	0.000441176	0.313676	0.313676	-2.85187		242	0.000904977	0.487481	0.487481	-2.73132														2682	0.250624	0.300318	0.300318	-0.0785586		504	0.0203581	0.450264	0.450264	-1.34473
1849	0.0111474	0.313435	0.313435	-1.44897		1927	0.0168582	0.487424	0.487424	-1.46109														2321	0.229445	0.300299	0.300299	-0.116875		523	0.0150921	0.450196	0.450196	-1.47465
3022	0.0123137	0.313216	0.313216	-1.40545		659	0.0205841	0.4874	0.4874	-1.37435														1909	0.300287	0.147298	0.300287	0.30934		4392	0.0158941	0.450107	0.450107	-1.45208
2999	0.00916454	0.313214	0.313214	-1.53373		3309	0.018529	0.487397	0.487397	-1.42003														2117	0.145604	0.300274	0.300274	-0.314344		420	0.011463	0.450103	0.450103	-1.59401
2032	0.00810458	0.313203	0.313203	-1.5871		4415	0.0126451	0.487375	0.487375	-1.58594														2269	0.300242	0.268209	0.300242	0.0489988		3975	0.000220313	0.450099	0.450099	-3.31027
11	0.000789578	0.313199	0.313199	-2.59843		674	0.0200044	0.487332	0.487332	-1.3867														2857	0.126385	0.300206	0.300206	-0.375726		849	0.00492825	0.450079	0.450079	-1.9606
2947	0.00330237	0.313158	0.313158	-1.97694		5254	0.0135792	0.487211	0.487211	-1.55484														499	0.3	0.172409	0.3	0.240561		3149	0.0156318	0.45	0.45	-1.4592
2576	0.0107437	0.313099	0.313099	-1.46453		788	0.0094958	0.487199	0.487199	-1.71017														2284	0.217039	0.299932	0.299932	-0.140487		1272	0.0211533	0.449995	0.449995	-1.32783
3403	0.0081179	0.312976	0.312976	-1.58607		2144	0.00932858	0.487186	0.487186	-1.71788														2599	0.299889	0.226008	0.299889	0.122836		2473	0.0164926	0.449918	0.449918	-1.43584
2408	0.00995475	0.312896	0.312896	-1.49737		2076	0.0213508	0.487182	0.487182	-1.35828														651	0.232799	0.299822	0.299822	-0.109883		526	0.0082323	0.449903	0.449903	-1.7376
2416	0.0174995	0.312798	0.312798	-1.25224		1968	0.00738178	0.487159	0.487159	-1.81951														2316	0.213943	0.29971	0.29971	-0.146402		1191	0.0142083	0.449897	0.449897	-1.50057
2629	0.0108666	0.312768	0.312768	-1.45913		1400	0.0112667	0.487146	0.487146	-1.63586														1586	0.233778	0.29966	0.29966	-0.107826		1663	0.0145833	0.449877	0.449877	-1.48924
1987	0.0109901	0.312515	0.312515	-1.45387		5125	0.00984609	0.487118	0.487118	-1.69437														1283	0.218333	0.299378	0.299378	-0.137102		1417	0.0109317	0.449865	0.449865	-1.6144
884	0.0086654	0.31246	0.31246	-1.55701		560	0.01612	0.487106	0.487106	-1.48026														1536	0.173149	0.2991	0.2991	-0.237397		2098	0.0205128	0.449824	0.449824	-1.34102
2756	0.00880405	0.312297	0.312297	-1.54989		4341	0.0111991	0.487104	0.487104	-1.63844														671	0.298962	0.235017	0.298962	0.104516		2889	0.0158973	0.449785	0.449785	-1.45168
2872	0.015248	0.312203	0.312203	-1.31122		40	0.00491148	0.487074	0.487074	-1.99638														63	0.214095	0.298892	0.298892	-0.144908		4476	0.013117	0.449763	0.449763	-1.53515
735	0.0122611	0.312137	0.312137	-1.40582		3117	0.0123497	0.487055	0.487055	-1.59592														73	0.239174	0.298824	0.298824	-0.0967001		764	0.00338529	0.44974	0.44974	-2.12337
64	0.000555556	0.312124	0.312124	-2.7496		1293	0.0102886	0.487046	0.487046	-1.67521														1854	0.269804	0.298824	0.298824	-0.0443665		4533	0.0143022	0.449735	0.449735	-1.49755
1684	0.00828758	0.312052	0.312052	-1.5758		3843	0.0081812	0.487018	0.487018	-1.77473														469	0.173178	0.298814	0.298814	-0.236907		1480	0.0137255	0.449698	0.449698	-1.51539
2959	0.0126443	0.311966	0.311966	-1.39221		2010	0.014194	0.487003	0.487003	-1.53543														1881	0.298698	0.258659	0.298698	0.0625056		2537	0.0102214	0.449639	0.449639	-1.64335
788	0.00674076	0.311918	0.311918	-1.66533		5245	0.00964706	0.486996	0.486996	-1.70313														2729	0.298648	0.278553	0.298648	0.0302517		429	0.00482058	0.449616	0.449616	-1.96974
2987	0.00595421	0.311898	0.311898	-1.71919		923	0.012605	0.486959	0.486959	-1.58695														2426	0.298516	0.252906	0.298516	0.072009		3664	0.0275646	0.449616	0.449616	-1.21249
219	6.15148e-05	0.31188	0.31188	-3.70501		1708	0.0128056	0.486952	0.486952	-1.58009														2128	0.134205	0.298475	0.298475	-0.34714		4660	0.000900032	0.449566	0.449566	-2.69854
2099	0.00999246	0.31184	0.31184	-1.49426		623	0.00602994	0.486949	0.486949	-1.90717														187	0.133792	0.298447	0.298447	-0.348438		3844	0.00208333	0.449534	0.449534	-2.334
2874	0.0104335	0.311819	0.311819	-1.47547		45	0.00525091	0.486939	0.486939	-1.96724														1286	0.24757	0.298441	0.298441	-0.0811605		4247	0.00917499	0.449501	0.449501	-1.69012
2116	0.0181599	0.311765	0.311765	-1.23471		2363	0.0204842	0.48691	0.48691	-1.37603														49	0.173643	0.298416	0.298416	-0.235166		4205	0.0038639	0.449481	0.449481	-2.06569
3243	0.000234124	0.311735	0.311735	-3.12434		4436	0.014275	0.486886	0.486886	-1.53285														1055	0.298269	0.272007	0.298269	0.0400281		930	0.0105526	0.449412	0.449412	-1.62929
951	0.0153782	0.311709	0.311709	-1.30684		789	0.00725867	0.486878	0.486878	-1.82656														1126	0.298136	0.284751	0.298136	0.0199494		4138	0.014578	0.449361	0.449361	-1.4889
956	0.013455	0.311427	0.311427	-1.36447		1846	0.0190588	0.486863	0.486863	-1.40731														1851	0.222709	0.298111	0.298111	-0.126639		3244	0.00955509	0.449229	0.449229	-1.67223
1552	0.00426257	0.311395	0.311395	-1.86364		2177	0.0115805	0.486788	0.486788	-1.62361														900	0.297987	0.253098	0.297987	0.0709084		2534	0.0359703	0.449222	0.449222	-1.09652
299	0.00148959	0.311263	0.311263	-2.32006		4870	0.0132758	0.486778	0.486778	-1.56427														2569	0.26348	0.297949	0.297949	-0.0533935		1036	0.00568125	0.449221	0.449221	-1.89802
2430	0.0126682	0.311207	0.311207	-1.39033		2988	0.0142403	0.486735	0.486735	-1.53377														2718	0.279518	0.297945	0.297945	-0.0277258		4454	0.00269833	0.449217	0.449217	-2.22136
2410	0.0105312	0.31113	0.31113	-1.47046		4624	0.00882353	0.486732	0.486732	-1.74165														991	0.297913	0.158086	0.297913	0.275197		3628	0.00488589	0.449212	0.449212	-1.96351
477	0.00194688	0.311083	0.311083	-2.20354		3762	0.0160598	0.486726	0.486726	-1.48155														1537	0.297826	0.263232	0.297826	0.0536254		4382	0.0222222	0.44915	0.44915	-1.3056
2715	0.0131907	0.310992	0.310992	-1.37248		4944	0.0103574	0.486622	0.486622	-1.67194														1705	0.297778	0.277542	0.297778	0.0305628		2155	0.00818316	0.449144	0.449144	-1.73946
1571	0.0106499	0.310919	0.310919	-1.4653		657	0.00950916	0.486608	0.486608	-1.70904														2633	0.297738	0.17006	0.297738	0.243231		4126	0.00321956	0.449116	0.449116	-2.14456
3040	0.00486167	0.310878	0.310878	-1.8058		985	0.006517	0.486597	0.486597	-1.87312														2194	0.297647	0.128235	0.297647	0.365694		2603	0.00992496	0.449044	0.449044	-1.65556
158	0.0029826	0.310817	0.310817	-2.01791		4695	0.00773715	0.486575	0.486575	-1.79857														2675	0.244408	0.297495	0.297495	-0.0853634		1321	0.035084	0.44902	0.44902	-1.10716
949	0.01122	0.310784	0.310784	-1.44246		1197	0.0134864	0.486561	0.486561	-1.55724														1987	0.297476	0.272438	0.297476	0.0381838		3172	0.0056775	0.44899	0.44899	-1.89808
2796	0.0066888	0.310721	0.310721	-1.66702		598	0.0063506	0.486538	0.486538	-1.8843														2573	0.258158	0.297086	0.297086	-0.0609964		3631	0.0164431	0.448985	0.448985	-1.43625
1796	0.0150758	0.310636	0.310636	-1.31397		3385	0.0117041	0.486517	0.486517	-1.61876														571	0.178076	0.296938	0.296938	-0.222061		1348	0.0179956	0.448976	0.448976	-1.39706
2268	0.00948472	0.310397	0.310397	-1.51489		2046	0.0234938	0.486488	0.486488	-1.31612														1079	0.256471	0.296779	0.296779	-0.0633952		2307	0.033457	0.448931	0.448931	-1.12769
2910	0.00317782	0.309905	0.309905	-1.9891		1969	0.00176007	0.48646	0.48646	-2.44152														1804	0.296646	0.199948	0.296646	0.171321		4649	0.0112894	0.448901	0.448901	-1.59948
776	0.00104364	0.309551	0.309551	-2.47218		842	0.0211558	0.486447	0.486447	-1.36161														964	0.296616	0.291588	0.296616	0.00742562		312	0.00189753	0.448893	0.448893	-2.37395
670	0.00262994	0.309477	0.309477	-2.07068		3741	0.00999616	0.486428	0.486428	-1.68719														1638	0.296541	0.259273	0.296541	0.0583265		552	0.0287403	0.448778	0.448778	-1.19354
453	0.00426257	0.309292	0.309292	-1.8607		4505	0.00718954	0.48642	0.48642	-1.83031														834	0.296465	0.214603	0.296465	0.140339		665	0.0086936	0.44876	0.44876	-1.71281
3288	0.013281	0.309229	0.309229	-1.36705		2392	0.0113863	0.486412	0.486412	-1.63062														1108	0.254788	0.296448	0.296448	-0.0657688		1128	0.0127669	0.448758	0.448758	-1.54593
2370	0.0134895	0.309168	0.309168	-1.3602		1714	0.00980392	0.486393	0.486393	-1.69559														1191	0.296397	0.252315	0.296397	0.0699303		3826	0.0162279	0.448749	0.448749	-1.44174
2152	0.0172351	0.309062	0.309062	-1.25363		2411	0.0167346	0.486391	0.486391	-1.46337														2313	0.245979	0.296277	0.296277	-0.0808005		432	0.00511509	0.44873	0.44873	-1.94313
3163	0.015512	0.308976	0.308976	-1.29926		4042	0.0184712	0.486331	0.486331	-1.42044														1017	0.296102	0.224037	0.296102	0.121121		3539	0.00478917	0.44869	0.44869	-1.97169
2974	0.00810617	0.308895	0.308895	-1.581		425	0.00649087	0.48632	0.48632	-1.87462														30	0.259647	0.295909	0.295909	-0.0567756		2720	0.0315999	0.44865	0.44865	-1.15222
1504	0.00998029	0.308849	0.308849	-1.4906		911	0.0118885	0.486316	0.486316	-1.61179														1710	0.230784	0.295833	0.295833	-0.107841		1959	0.0139978	0.448638	0.448638	-1.50584
1925	0.00991926	0.308749	0.308749	-1.49313		2901	0.0231311	0.486244	0.486244	-1.32266														1014	0.295739	0.264752	0.295739	0.0480687		859	0.013054	0.448563	0.448563	-1.53608
1372	0.00965594	0.308694	0.308694	-1.50473		3828	0.0149073	0.486221	0.486221	-1.51343														997	0.148906	0.295709	0.295709	-0.297953		2096	0.0210131	0.448529	0.448529	-1.3293
3421	0.00304122	0.308539	0.308539	-2.00626		5194	0.00748663	0.486215	0.486215	-1.81254														2662	0.280227	0.295653	0.295653	-0.0232729		3722	0.013849	0.448464	0.448464	-1.51031
1876	0.00720211	0.308183	0.308183	-1.63135		1955	0.022943	0.486201	0.486201	-1.32617														1601	0.295626	0.124042	0.295626	0.377173		617	0.0101258	0.448464	0.448464	-1.6463
531	0.00369656	0.308068	0.308068	-1.92085		3807	0.0130852	0.486194	0.486194	-1.57003														978	0.228888	0.295585	0.295585	-0.111059		1235	0.0179622	0.448459	0.448459	-1.39736
2701	0.00915033	0.307974	0.307974	-1.52708		2087	0.018086	0.486187	0.486187	-1.42946														2425	0.295535	0.149445	0.295535	0.296128		1381	0.0118949	0.448442	0.448442	-1.57635
330	0.00124567	0.30782	0.30782	-2.39289		576	0.0111384	0.486155	0.486155	-1.63995														2152	0.129856	0.295533	0.295533	-0.357142		1387	0.0158791	0.448409	0.448409	-1.45085
2968	0.0166467	0.307683	0.307683	-1.26678		1008	0.0054155	0.486125	0.486125	-1.95311														95	0.295494	0.263705	0.295494	0.0494314		1962	0.00705882	0.448366	0.448366	-1.8029
1219	0.0104456	0.307487	0.307487	-1.46889		4511	0.00844227	0.486111	0.486111	-1.76028														722	0.29539	0.268362	0.29539	0.0416733		3609	0.0146768	0.44834	0.44834	-1.48498
3230	0.0105779	0.307482	0.307482	-1.46342		3037	0.0148538	0.486077	0.486077	-1.51487														2090	0.185558	0.295386	0.295386	-0.201909		2250	0.00811616	0.448275	0.448275	-1.74219
743	0.00600931	0.307321	0.307321	-1.70877		610	0.01745	0.486068	0.486068	-1.4449														397	0.170329	0.295228	0.295228	-0.238868		3311	0.0114687	0.448243	0.448243	-1.592
730	0.0127154	0.307213	0.307213	-1.38311		4956	0.00423999	0.48604	0.48604	-2.05931														937	0.243315	0.295225	0.295225	-0.0839858		4492	0.00118184	0.448214	0.448214	-2.57893
1385	0.0129312	0.306875	0.306875	-1.37532		5278	0.00101071	0.486032	0.486032	-2.68204														290	0.29344	0.295116	0.295116	-0.00247282		1463	0.023262	0.448188	0.448188	-1.28481
2265	0.0100671	0.306833	0.306833	-1.484		3321	0.0114237	0.486019	0.486019	-1.62885														246	0.295053	0.116953	0.295053	0.401887		1313	0.0106618	0.448162	0.448162	-1.62361
2363	0.0149368	0.306667	0.306667	-1.31241		2440	0.00990896	0.485994	0.485994	-1.6906														60	0.267005	0.295009	0.295009	-0.0433152		3488	0.0226405	0.448131	0.448131	-1.29652
2043	0.00515996	0.306378	0.306378	-1.77361		3351	0.0290347	0.485973	0.485973	-1.22369														759	0.294912	0.258824	0.294912	0.0566885		639	0.0144501	0.448082	0.448082	-1.49149
1182	0.00327986	0.306239	0.306239	-1.97021		162	0.00635827	0.48597	0.48597	-1.88327														896	0.294861	0.292817	0.294861	0.00302167		74	0.0033316	0.448065	0.448065	-2.12869
426	7.54148e-05	0.306184	0.306184	-3.60853		3058	0.00827487	0.485951	0.485951	-1.76883														869	0.25016	0.294835	0.294835	-0.0713613		2308	0.00828278	0.447991	0.447991	-1.73309
437	0.00369875	0.30615	0.30615	-1.91788		3919	0.00723039	0.485907	0.485907	-1.82739														791	0.205536	0.294764	0.294764	-0.156585		1643	0.0203724	0.447922	0.447922	-1.34216
517	0.00471648	0.306147	0.306147	-1.81231		2256	0.018672	0.485851	0.485851	-1.41531														335	0.294686	0.244408	0.294686	0.0812428		3719	0.0120185	0.447912	0.447912	-1.57134
2850	0.0127602	0.306033	0.306033	-1.37991		1747	0.0117647	0.485831	0.485831	-1.6159														2437	0.294649	0.288302	0.294649	0.00945824		54	0.00754969	0.447899	0.447899	-1.77325
1435	0.0116451	0.305954	0.305954	-1.41951		2088	0.0241678	0.485819	0.485819	-1.30324														2737	0.270362	0.294586	0.294586	-0.0372655		1134	0.016623	0.447869	0.447869	-1.43044
1105	0.00779932	0.305773	0.305773	-1.59334		3520	0.00464555	0.485792	0.485792	-2.01941														280	0.218092	0.294579	0.294579	-0.130562		2996	0.0169839	0.447837	0.447837	-1.42108
3239	0.00131303	0.30576	0.30576	-2.36711		4263	0.00339052	0.485784	0.485784	-2.15618														1242	0.199177	0.294553	0.294553	-0.169925		4417	0.0148312	0.447796	0.447796	-1.4799
2446	0.00652126	0.30575	0.30575	-1.67104		2919	0.0204007	0.485782	0.485782	-1.3768														1933	0.27657	0.294497	0.294497	-0.0272761		664	0.00676381	0.447778	0.447778	-1.82087
2487	0.00377633	0.305322	0.305322	-1.90769		4497	0.0137725	0.48571	0.48571	-1.54736														1728	0.148962	0.294435	0.294435	-0.295914		3514	0.00937869	0.447768	0.447768	-1.67891
2314	0.0107253	0.305126	0.305126	-1.45407		4576	0.0107353	0.485686	0.485686	-1.65554														1570	0.184278	0.294207	0.294207	-0.20318		4078	0.00406417	0.447736	0.447736	-2.04205
205	0.00121569	0.305098	0.305098	-2.39962		2073	0.0213725	0.485686	0.485686	-1.3565														207	0.265216	0.294157	0.294157	-0.0449798		3164	0.0253022	0.447703	0.447703	-1.24783
3304	0.0103676	0.305	0.305	-1.46862		3265	0.0200436	0.485661	0.485661	-1.38436														744	0.293943	0.187974	0.293943	0.194166		3059	0.0186514	0.447585	0.447585	-1.38016
589	0.00830204	0.304985	0.304985	-1.56509		1621	0.0119802	0.48565	0.48565	-1.60786														92	0.293887	0.113572	0.293887	0.41291		788	0.0107937	0.447582	0.447582	-1.6177
2655	0.0112067	0.304875	0.304875	-1.43464		2052	0.0122137	0.485646	0.485646	-1.59947														684	0.293875	0.245785	0.293875	0.0776068		4426	0.00499445	0.44754	0.44754	-1.95234
12	0.00130719	0.304854	0.304854	-2.36775		2528	0.0236984	0.485632	0.485632	-1.31159														2073	0.270392	0.293873	0.293873	-0.0361649		125	0.00678028	0.447517	0.447517	-1.81956
1459	0.00704746	0.304803	0.304803	-1.63599		2252	0.0116195	0.485621	0.485621	-1.62111														159	0.293725	0.278471	0.293725	0.0231623		1820	0.0209872	0.447492	0.447492	-1.32883
3437	0.00825202	0.304767	0.304767	-1.56741		1865	0.0172946	0.485592	0.485592	-1.44836														2697	0.293667	0.179851	0.293667	0.212942		3483	0.0134824	0.44748	0.44748	-1.52101
433	0.00454076	0.30473	0.30473	-1.82679		2782	0.0131056	0.485591	0.485591	-1.56881														1040	0.227849	0.293549	0.293549	-0.110034		1648	0.0225972	0.447477	0.447477	-1.29672
2117	0.00927602	0.304676	0.304676	-1.51648		2340	0.0259081	0.485567	0.485567	-1.27281														736	0.293498	0.157138	0.293498	0.271325		3687	0.00676004	0.44747	0.44747	-1.82081
3295	0.00369357	0.304651	0.304651	-1.91636		2280	0.0103843	0.485553	0.485553	-1.66986														1643	0.293484	0.268766	0.293484	0.0382097		294	0.0120365	0.447447	0.447447	-1.57024
98	0.00368024	0.304555	0.304555	-1.91779		283	0.0182306	0.485551	0.485551	-1.42543														1155	0.293467	0.246704	0.293467	0.0753834		4565	0.00665266	0.447409	0.447409	-1.82771
1290	0.00883909	0.304513	0.304513	-1.5372		1639	0.0123207	0.485543	0.485543	-1.59559														1039	0.293464	0.266863	0.293464	0.041267		3416	0.0103426	0.44736	0.44736	-1.63603
2122	0.0102143	0.304454	0.304454	-1.47431		288	0.00765859	0.485467	0.485467	-1.80201														1897	0.262649	0.293443	0.293443	-0.048148		987	0.00897059	0.447255	0.447255	-1.69773
1265	0.0111614	0.303972	0.303972	-1.43512		1212	0.012549	0.485463	0.485463	-1.58755														1343	0.293396	0.262776	0.293396	0.0478678		1339	0.00759494	0.447233	0.447233	-1.77001
3189	0.00665098	0.303843	0.303843	-1.65976		4166	0.0124355	0.485397	0.485397	-1.59143														566	0.215544	0.293333	0.293333	-0.133826		933	0.0171258	0.447208	0.447208	-1.41686
1043	0.0119441	0.303627	0.303627	-1.40519		2054	0.0149928	0.48539	0.48539	-1.51021														1979	0.293164	0.218996	0.293164	0.126674		2807	0.0167412	0.447196	0.447196	-1.42671
1350	0.0147606	0.30361	0.30361	-1.31321		2543	0.00750939	0.485357	0.485357	-1.81046														1026	0.293156	0.256604	0.293156	0.0578354		3792	0.00315699	0.447182	0.447182	-2.15121
1919	0.00252101	0.303501	0.303501	-2.08059		390	0.00530565	0.485352	0.485352	-1.96132														1511	0.293152	0.293064	0.293152	0.000130086		1614	0.0233618	0.447159	0.447159	-1.28196
2377	0.0115224	0.303415	0.303415	-1.4205		796	0.00854031	0.485345	0.485345	-1.75458														975	0.244709	0.293146	0.293146	-0.0784334		3729	0.0143351	0.447125	0.447125	-1.49403
3077	5.37201e-05	0.303411	0.303411	-3.75189		3730	0.0136343	0.485317	0.485317	-1.55139														984	0.293089	0.24018	0.293089	0.0864627		2282	0.0154349	0.447084	0.447084	-1.46189
1109	0.00623594	0.303407	0.303407	-1.68712		2946	0.014245	0.485303	0.485303	-1.53235														2956	0.102262	0.293002	0.293002	-0.457154		1377	0.00824629	0.447059	0.447059	-1.73411
2604	0.00821544	0.3034	0.3034	-1.56739		1502	0.0123039	0.485294	0.485294	-1.59596														493	0.29299	0.123158	0.29299	0.376391		2977	0.0140523	0.447059	0.447059	-1.50262
26	0.00158128	0.303352	0.303352	-2.28294		1911	0.0125	0.485294	0.485294	-1.5891														58	0.181365	0.292962	0.292962	-0.208259		2794	0.0266254	0.447059	0.447059	-1.22507
2489	0.00609351	0.303228	0.303228	-1.6969		1019	0.0101654	0.485289	0.485289	-1.67888														2676	0.284473	0.292952	0.292952	-0.0127555		2300	0.0194235	0.446975	0.446975	-1.36196
2688	0.00512334	0.303226	0.303226	-1.77221		1119	0.00477296	0.485268	0.485268	-2.00719														542	0.245098	0.29289	0.29289	-0.0773642		971	0.0148039	0.446961	0.446961	-1.47989
267	0.000234742	0.303148	0.303148	-3.11106		1610	0.0164453	0.485263	0.485263	-1.46994														82	0.257962	0.292868	0.292868	-0.0551167		321	0.00580882	0.446887	0.446887	-1.88611
1517	0.0080376	0.303095	0.303095	-1.57645		441	0.00765903	0.485262	0.485262	-1.8018														2485	0.184399	0.292799	0.292799	-0.20081		4202	0.00755418	0.446852	0.446852	-1.77198
2040	0.0112812	0.303035	0.303035	-1.42914		4680	0.0121674	0.485259	0.485259	-1.60078														717	0.292751	0.263429	0.292751	0.0458346		3699	0.0110678	0.44684	0.44684	-1.60609
3392	0.0079299	0.302915	0.302915	-1.58205		2810	0.020915	0.485258	0.485258	-1.36551														550	0.292726	0.290027	0.292726	0.00402244		4166	0.011604	0.44677	0.44677	-1.58548
1215	0.00687882	0.302839	0.302839	-1.6437		2446	0.00650013	0.485254	0.485254	-1.87305														912	0.0808824	0.292593	0.292593	-0.55841		1217	0.0196691	0.446752	0.446752	-1.35628
160	0.000933707	0.302832	0.302832	-2.51099		1825	0.0167652	0.485175	0.485175	-1.46149														384	0.292568	0.173905	0.292568	0.225916		2734	0.014909	0.446706	0.446706	-1.47657
3064	0.00797836	0.302772	0.302772	-1.5792		2937	0.0117858	0.485157	0.485157	-1.61452														1571	0.231373	0.292557	0.292557	-0.101898		2203	0.018112	0.446655	0.446655	-1.39201
2165	0.0145425	0.30268	0.30268	-1.31834		1810	0.0115636	0.485118	0.485118	-1.62275														156	0.292487	0.0276272	0.292487	1.02477		3292	0.00724814	0.446653	0.446653	-1.78974
186	0.00235294	0.30251	0.30251	-2.10913		4659	0.00958606	0.485113	0.485113	-1.7042														1193	0.292353	0.21056	0.292353	0.142531		3899	0.00829867	0.446643	0.446643	-1.73095
1744	0.00965142	0.302462	0.302462	-1.49608		2207	0.0103765	0.485095	0.485095	-1.66977														1702	0.276002	0.292035	0.292035	-0.0245231		3929	0.00639132	0.446625	0.446625	-1.84435
144	0.000807382	0.302364	0.302364	-2.57345		1802	0.00986087	0.48507	0.48507	-1.69189														1432	0.291988	0.106558	0.291988	0.437777		3574	0.00893753	0.446603	0.446603	-1.6987
1164	0.00749914	0.302305	0.302305	-1.60543		2471	0.0108257	0.485059	0.485059	-1.65134														683	0.260452	0.291946	0.291946	-0.0495736		427	0.00635769	0.446583	0.446583	-1.8466
3145	0.0100103	0.302296	0.302296	-1.47998		490	0.0149611	0.485039	0.485039	-1.51081														1973	0.291894	0.19792	0.291894	0.168736		2082	0.00375587	0.446562	0.446562	-2.07517
2983	0.0142857	0.302179	0.302179	-1.32536		3917	0.0156863	0.485031	0.485031	-1.49025														1385	0.291635	0.255226	0.291635	0.0579154		69	0.00204136	0.446522	0.446522	-2.33992
2772	0.0114321	0.302153	0.302153	-1.4221		4600	0.00742836	0.48503	0.48503	-1.81488														315	0.131778	0.291616	0.291616	-0.344968		4350	0.0140127	0.446509	0.446509	-1.50331
2263	0.0119719	0.302153	0.302153	-1.40206		3396	0.0275686	0.48502	0.48502	-1.24534														1528	0.291585	0.139869	0.291585	0.319043		803	0.0268743	0.446424	0.446424	-1.22041
362	0.00384071	0.3019	0.3019	-1.89545		392	0.0112111	0.484983	0.484983	-1.63608														2820	0.230161	0.291496	0.291496	-0.102601		2869	0.0132227	0.446405	0.446405	-1.52841
620	0.00145368	0.301707	0.301707	-2.31712		5134	0.00392157	0.484944	0.484944	-2.09223														1659	0.291459	0.0659355	0.291459	0.645458		2654	0.0101165	0.446377	0.446377	-1.64467
2385	0.0109804	0.301448	0.301448	-1.43859		269	0.0143324	0.484921	0.484921	-1.52935														712	0.291329	0.192941	0.291329	0.178959		4547	0.00456541	0.446298	0.446298	-1.99015
3141	0.0102965	0.301323	0.301323	-1.46634		499	0.0132992	0.48491	0.48491	-1.56183														954	0.291298	0.265338	0.291298	0.0405383		2582	0.0305776	0.446264	0.446264	-1.16419
1931	0.0111586	0.301105	0.301105	-1.43111		694	0.0103295	0.48488	0.48488	-1.67156														112	0.291289	0.184699	0.291289	0.197858		3922	0.00475951	0.446254	0.446254	-1.97202
2818	0.00836217	0.301038	0.301038	-1.5563		339	0.0120975	0.48477	0.48477	-1.60284														2410	0.291249	0.277461	0.291249	0.0210616		1822	0.0185383	0.446203	0.446203	-1.38146
3294	0.00961894	0.301024	0.301024	-1.49547		2710	0.0137948	0.484761	0.484761	-1.54581														1875	0.288727	0.291165	0.291165	-0.00365137		2362	0.0143995	0.446201	0.446201	-1.49118
577	0.000630604	0.300995	0.300995	-2.6788		1187	0.00796724	0.48476	0.48476	-1.78422														1186	0.291146	0.196322	0.291146	0.171142		975	0.0184492	0.446168	0.446168	-1.38352
2429	0.0132843	0.300915	0.300915	-1.3551		929	0.00947596	0.484753	0.484753	-1.7089														2044	0.291129	0.143257	0.291129	0.30797		4502	0.00211558	0.44613	0.44613	-2.32403
1967	0.00362745	0.300637	0.300637	-1.91844		1044	0.0111908	0.484744	0.484744	-1.63665														1460	0.291057	0.216502	0.291057	0.128516		1174	0.0170653	0.446111	0.446111	-1.41733
2042	0.00724896	0.300614	0.300614	-1.61773		1179	0.0155874	0.484726	0.484726	-1.49272														1907	0.231249	0.291035	0.291035	-0.0998644		121	0.0161404	0.446109	0.446109	-1.44153
2658	0.00586588	0.300511	0.300511	-1.70953		4301	0.0106272	0.484718	0.484718	-1.65907														394	0.109844	0.290996	0.290996	-0.423112		1383	0.0161969	0.446099	0.446099	-1.44
2211	0.00564323	0.300383	0.300383	-1.72615		475	0.0100581	0.484713	0.484713	-1.68297														2747	0.290994	0.261648	0.290994	0.0461655		3780	0.0090345	0.446016	0.446016	-1.69345
455	0.000910364	0.300175	0.300175	-2.51816		3644	0.00538789	0.484706	0.484706	-1.95406														538	0.29085	0.194593	0.29085	0.174541		4669	0.013687	0.445982	0.445982	-1.51301
3368	0.00734482	0.300119	0.300119	-1.61131		2871	0.0386718	0.4847	0.4847	-1.09808														1640	0.290801	0.269286	0.290801	0.0333812		1977	0.0125969	0.445974	0.445974	-1.54905
3037	0.00990712	0.300062	0.300062	-1.48126		4059	0.0122973	0.484677	0.484677	-1.59564														543	0.290686	0.20852	0.290686	0.144277		3218	0.0152432	0.445951	0.445951	-1.46621
1833	0.00738385	0.300018	0.300018	-1.60886		2358	0.0174745	0.484643	0.484643	-1.44302														2979	0.260961	0.290485	0.290485	-0.0465485		2175	0.0257033	0.445908	0.445908	-1.23926
3173	0.000882866	0.299846	0.299846	-2.531		2242	0.0141253	0.484637	0.484637	-1.53542														2580	0.290419	0.160976	0.290419	0.256265		2279	0.0189599	0.445899	0.445899	-1.3714
3281	0.00361197	0.299794	0.299794	-1.91908		4196	0.0139168	0.484633	0.484633	-1.54187														1957	0.227339	0.290196	0.290196	-0.106018		4284	0.00230109	0.445892	0.445892	-2.2873
980	0.0117647	0.299728	0.299728	-1.40615		4535	0.00818414	0.484612	0.484612	-1.77242														1674	0.290196	0.249362	0.290196	0.0658613		1629	0.00512366	0.445876	0.445876	-1.93963
2146	0.013451	0.299569	0.299569	-1.34774		4490	0.00383585	0.484517	0.484517	-2.10145														561	0.252641	0.290082	0.290082	-0.060017		3106	0.0187255	0.44585	0.44585	-1.37676
3241	0.00851541	0.299272	0.299272	-1.54586		1633	0.0253922	0.484461	0.484461	-1.28056														343	0.289977	0.246362	0.289977	0.0707906		270	0.00881143	0.445848	0.445848	-1.70414
1033	0.0151344	0.299143	0.299143	-1.29592		1595	0.00978772	0.48446	0.48446	-1.69458														837	0.287104	0.28995	0.28995	-0.00428378		3175	0.018526	0.445842	0.445842	-1.3814
2585	0.00989858	0.299121	0.299121	-1.48027		2779	0.0109404	0.484451	0.484451	-1.64622														1737	0.275804	0.289802	0.289802	-0.0215001		518	0.0122502	0.445789	0.445789	-1.56098
2519	0.00944244	0.298894	0.298894	-1.50043		4238	0.023778	0.484424	0.484424	-1.30905														1935	0.276537	0.289755	0.289755	-0.0202789		3669	0.0136855	0.445778	0.445778	-1.51286
2013	0.011261	0.298867	0.298867	-1.4239		3869	0.0135076	0.484407	0.484407	-1.55463														532	0.289723	0.276015	0.289723	0.0210502		1340	0.00912444	0.445739	0.445739	-1.68887
858	0.00798195	0.298837	0.298837	-1.57333		4215	0.00681115	0.484358	0.484358	-1.85195														1934	0.275235	0.289669	0.289669	-0.0221984		3925	0.00360604	0.445707	0.445707	-2.09202
917	0.00846643	0.298766	0.298766	-1.54763		2861	0.0146524	0.484314	0.484314	-1.51922														2553	0.289593	0.141569	0.289593	0.310821		1073	0.00964494	0.445654	0.445654	-1.6647
2665	0.00827451	0.298745	0.298745	-1.55756		295	0.00792003	0.484275	0.484275	-1.78637														1550	0.25604	0.289513	0.289513	-0.0533594		4041	0.00786181	0.445565	0.445565	-1.75339
2716	0.0100569	0.298735	0.298735	-1.47282		4694	0.0111575	0.484263	0.484263	-1.63751														2218	0.208908	0.289468	0.289468	-0.141647		1939	0.0189753	0.445414	0.445414	-1.37057
1421	0.00954114	0.298727	0.298727	-1.49567		817	0.00564468	0.484254	0.484254	-1.93343														748	0.181031	0.289441	0.289441	-0.203806		631	0.00287213	0.445402	0.445402	-2.19055
468	0.00472111	0.29861	0.29861	-1.80106		293	0.00966161	0.48425	0.48425	-1.70002														607	0.276995	0.289312	0.289312	-0.0188946		3573	0.0213235	0.445392	0.445392	-1.31988
2676	0.016657	0.298583	0.298583	-1.25347		38	0.00683112	0.48425	0.48425	-1.85058														9	0.220193	0.28926	0.28926	-0.118484		2274	0.00523851	0.445332	0.445332	-1.92948
183	0.000186741	0.298537	0.298537	-3.20376		2545	0.0169623	0.48422	0.48422	-1.45556														411	0.275317	0.289158	0.289158	-0.0213019		4322	0.0180491	0.445287	0.445287	-1.39219
2781	0.0168845	0.298529	0.298529	-1.2475		971	0.00434277	0.484212	0.484212	-2.04727														2922	0.268292	0.289087	0.289087	-0.0324203		4352	0.00234677	0.445268	0.445268	-2.27815
2623	0.0171435	0.298404	0.298404	-1.24071		1300	0.0195145	0.484197	0.484197	-1.39467														1526	0.191492	0.289066	0.289066	-0.178846		3674	0.00522129	0.445244	0.445244	-1.93082
1869	0.00793434	0.298374	0.298374	-1.57525		862	0.0141	0.484182	0.484182	-1.53579														1626	0.16185	0.289045	0.289045	-0.251853		3632	0.00341407	0.445213	0.445213	-2.1153
1703	0.0116836	0.298337	0.298337	-1.40713		3642	0.0115865	0.484135	0.484135	-1.62102														1672	0.288958	0.215411	0.288958	0.127566		2114	0.0393847	0.445166	0.445166	-1.05319
2325	0.00664194	0.298181	0.298181	-1.65218		5152	0.00282968	0.484075	0.484075	-2.23318														2035	0.28895	0.258439	0.28895	0.0484652		2585	0.0111536	0.445124	0.445124	-1.60107
2291	0.00906265	0.298135	0.298135	-1.51716		1849	0.0142374	0.484014	0.484014	-1.53143														18	0.255403	0.288903	0.288903	-0.0535265		2398	0.0060518	0.445122	0.445122	-1.86659
1491	0.013386	0.297721	0.297721	-1.34716		4593	0.0106225	0.484009	0.484009	-1.65863														1689	0.224326	0.288899	0.288899	-0.109867		3041	0.0172429	0.445083	0.445083	-1.41183
1168	0.00698231	0.297657	0.297657	-1.62972		3535	0.00862258	0.483961	0.483961	-1.74917														612	0.288862	0.175339	0.288862	0.216813		1460	0.0394608	0.445057	0.445057	-1.05225
2537	0.00479663	0.29765	0.29765	-1.79277		4776	0.010902	0.483922	0.483922	-1.64727														2348	0.27832	0.288815	0.288815	-0.0160748		399	0.0120531	0.44504	0.44504	-1.5673
900	0.00993201	0.297586	0.297586	-1.47658		5248	0.000947712	0.483922	0.483922	-2.7081														2477	0.288706	0.240137	0.288706	0.0799961		537	0.00737628	0.445005	0.445005	-1.78053
1199	0.00482132	0.297428	0.297428	-1.79022		4789	0.0127629	0.483922	0.483922	-1.57882														1258	0.24578	0.288704	0.288704	-0.0699064		2402	0.00908305	0.444954	0.444954	-1.69008
1602	0.0106514	0.297375	0.297375	-1.4459		3957	0.011085	0.483922	0.483922	-1.64004														2083	0.288568	0.227484	0.288568	0.103296		3033	0.0168224	0.444896	0.444896	-1.42237
3371	0.00912836	0.297364	0.297364	-1.5129		2114	0.016541	0.483899	0.483899	-1.46619														957	0.288546	0.147391	0.288546	0.291744		3425	0.0128006	0.444839	0.444839	-1.54097
1138	0.00422478	0.297271	0.297271	-1.84735		3343	0.0146794	0.48389	0.48389	-1.51804														2813	0.288515	0.241519	0.288515	0.077218		2184	0.0246215	0.444825	0.444825	-1.25687
1095	0.00497036	0.297218	0.297218	-1.77669		1778	0.0261111	0.483889	0.483889	-1.26792														781	0.288475	0.116206	0.288475	0.394878		4357	0.0131148	0.444809	0.444809	-1.53041
1171	0.00612485	0.296958	0.296958	-1.6856		2566	0.0127387	0.483865	0.483865	-1.5796														2066	0.288382	0.254609	0.288382	0.0540933		2744	0.0174995	0.444697	0.444697	-1.40504
698	0.00512821	0.296946	0.296946	-1.76271		5267	0.00882353	0.483854	0.483854	-1.73907														391	0.274689	0.288325	0.288325	-0.0210407		2528	0.00766885	0.444648	0.444648	-1.76329
3443	0.00541176	0.296745	0.296745	-1.73904		1160	0.0110588	0.483843	0.483843	-1.641														2667	0.288303	0.153888	0.288303	0.272645		548	0.000911072	0.444643	0.444643	-2.68846
2406	0.00361835	0.296725	0.296725	-1.91384		455	0.0132206	0.483832	0.483832	-1.56344														1453	0.16373	0.288263	0.288263	-0.24566		254	0.0135926	0.444633	0.444633	-1.5147
2735	0.00735538	0.296615	0.296615	-1.60559		1065	0.0150376	0.483812	0.483812	-1.5075														430	0.288208	0.14195	0.288208	0.307571		4275	0.0146921	0.444629	0.444629	-1.48091
3409	0.00585689	0.296613	0.296613	-1.70452		393	0.00859522	0.483803	0.483803	-1.75041														2615	0.288183	0.277595	0.288183	0.0162571		4490	0.00909586	0.444608	0.444608	-1.68913
1266	0.00377983	0.296575	0.296575	-1.89466		2932	0.00721569	0.483765	0.483765	-1.82636														1111	0.126525	0.288126	0.288126	-0.357406		1771	0.0142877	0.444591	0.444591	-1.493
2669	0.0133773	0.296353	0.296353	-1.34544		3826	0.0139087	0.483746	0.483746	-1.54133														2777	0.287971	0.206863	0.287971	0.143667		3493	0.0131751	0.444582	0.444582	-1.5282
1460	0.0095705	0.296125	0.296125	-1.49054		620	0.01602	0.48373	0.48373	-1.47994														988	0.231324	0.287906	0.287906	-0.095031		1213	0.01735	0.444546	0.444546	-1.40862
192	3.88274e-05	0.296098	0.296098	-3.8823		1407	0.00555131	0.483728	0.483728	-1.94021														2725	0.187909	0.287745	0.287745	-0.185062		3152	0.0139085	0.444444	0.444444	-1.50454
3347	0.000265869	0.296045	0.296045	-3.04669		3001	0.0108527	0.483721	0.483721	-1.64906														2778	0.120415	0.287735	0.287735	-0.378312		3412	0.00248051	0.444437	0.444437	-2.25327
1170	0.0030398	0.295881	0.295881	-1.98827		121	0.0116361	0.483703	0.483703	-1.61877														41	0.287682	0.140221	0.287682	0.312099		4341	0.00357891	0.444394	0.444394	-2.09402
255	0.000919874	0.295812	0.295812	-2.50729		1753	0.0110668	0.483649	0.483649	-1.64051														962	0.251423	0.287666	0.287666	-0.0584833		739	0.0196392	0.444392	0.444392	-1.35464
1832	0.0153993	0.295744	0.295744	-1.28341		1365	0.00335231	0.483618	0.483618	-2.15916														1898	0.287572	0.282699	0.287572	0.00742252		1449	0.00788442	0.444376	0.444376	-1.75098
508	0.00432941	0.295686	0.295686	-1.8344		4574	0.0126156	0.483611	0.483611	-1.58359														1969	0.287451	0.212269	0.287451	0.131677		3935	0.0222222	0.444368	0.444368	-1.30095
3162	0.0131155	0.295614	0.295614	-1.35294		1559	0.012656	0.483601	0.483601	-1.58219														310	0.227565	0.287392	0.287392	-0.10137		52	0.0149913	0.444329	0.444329	-1.47186
3431	0.0055661	0.29561	0.29561	-1.72517		3171	0.0322357	0.483591	0.483591	-1.17614														262	0.287309	0.180633	0.287309	0.201553		3129	0.0173617	0.444316	0.444316	-1.4081
1059	0.00948472	0.295564	0.295564	-1.49363		2203	0.0483465	0.483524	0.483524	-1.00005														226	0.135389	0.287264	0.287264	-0.326697		1715	0.0211439	0.444312	0.444312	-1.3225
1249	0.00105356	0.295522	0.295522	-2.44793		2661	0.0143699	0.483477	0.483477	-1.52692														70	0.28717	0.210273	0.28717	0.135355		4263	0.00722585	0.444299	0.444299	-1.78879
914	0.00386215	0.295484	0.295484	-1.88371		217	0.00950608	0.48342	0.48342	-1.70632														2301	0.183791	0.286977	0.286977	-0.193523		4555	0.00371785	0.444258	0.444258	-2.07734
910	0.00445001	0.295341	0.295341	-1.82196		3681	0.0125066	0.483413	0.483413	-1.58718														1020	0.286694	0.272325	0.286694	0.0223313		1335	0.0141392	0.444181	0.444181	-1.49713
2687	0.0102884	0.295317	0.295317	-1.45794		3257	0.00940285	0.4834	0.4834	-1.71105														892	0.141281	0.286622	0.286622	-0.307226		184	0.0175744	0.44413	0.44413	-1.40263
761	0.00474036	0.295109	0.295109	-1.79417		4516	0.0183172	0.483379	0.483379	-1.42143														1819	0.235329	0.286415	0.286415	-0.0853194		2256	0.021152	0.444118	0.444118	-1.32215
2281	0.0116279	0.294938	0.294938	-1.40423		5297	0.00779754	0.483356	0.483356	-1.79231														1709	0.286356	0.284395	0.286356	0.002984		4091	0.00827887	0.444096	0.444096	-1.72951
3084	0.00778138	0.294797	0.294797	-1.57847		158	0.0021853	0.483341	0.483341	-2.34474														2952	0.28618	0.157382	0.28618	0.259683		3021	0.0114082	0.444088	0.444088	-1.59025
1346	0.0111288	0.294754	0.294754	-1.42301		902	0.0105581	0.483325	0.483325	-1.66065														2276	0.250273	0.286153	0.286153	-0.0581848		531	0.00874811	0.444072	0.444072	-1.70554
1371	0.0100541	0.294715	0.294715	-1.46706		5026	0.0111576	0.483321	0.483321	-1.63666														1699	0.285859	0.276524	0.285859	0.0144188		2670	0.0138058	0.444009	0.444009	-1.50733
2085	0.00954114	0.294643	0.294643	-1.4897		2584	0.0134615	0.483296	0.483296	-1.55512														2579	0.217182	0.285749	0.285749	-0.119161		3200	0.018965	0.443973	0.443973	-1.3694
1292	0.00314374	0.294604	0.294604	-1.97179		2595	0.0135261	0.483283	0.483283	-1.55303														976	0.241153	0.285582	0.285582	-0.0734382		4597	0.00158302	0.443965	0.443965	-2.44786
1736	0.00316661	0.294558	0.294558	-1.96858		2129	0.0212657	0.483278	0.483278	-1.35652														181	0.249727	0.285578	0.285578	-0.0582592		2129	0.00556439	0.443959	0.443959	-1.90193
2434	0.0109052	0.294171	0.294171	-1.43097		378	0.0117847	0.483253	0.483253	-1.61286														2975	0.28543	0.159698	0.28543	0.252199		527	0.0106708	0.443818	0.443818	-1.61901
1676	0.011093	0.294118	0.294118	-1.42347		2853	0.00953479	0.48325	0.48325	-1.70486														2237	0.285346	0.19711	0.285346	0.160662		3236	0.0127451	0.443811	0.443811	-1.54186
3100	0.00378634	0.293982	0.293982	-1.8901		4672	0.013273	0.48324	0.48324	-1.56119														93	0.285261	0.266029	0.285261	0.0303143		1786	0.0141937	0.44381	0.44381	-1.4951
2028	0.0111789	0.293906	0.293906	-1.41981		1270	0.0199241	0.483238	0.483238	-1.38478														719	0.285212	0.26732	0.285212	0.0281366		2945	0.0179967	0.443776	0.443776	-1.39197
530	0.00323685	0.293838	0.293838	-1.95798		4584	0.0110057	0.483238	0.483238	-1.64254														1189	0.285179	0.283554	0.285179	0.002482		1256	0.00311943	0.443717	0.443717	-2.15303
1228	0.0241723	0.2937	0.2937	-1.08459		1431	0.00949269	0.483131	0.483131	-1.70668														1731	0.285174	0.15645	0.285174	0.260734		2013	0.0139194	0.443697	0.443697	-1.50347
2783	0.0121452	0.293649	0.293649	-1.38343		705	0.0109716	0.483102	0.483102	-1.64377														2346	0.285168	0.265945	0.285168	0.0303088		493	0.0157423	0.443585	0.443585	-1.44991
1946	0.00400904	0.293476	0.293476	-1.86453		3754	0.00640667	0.4831	0.4831	-1.8774														1910	0.226319	0.285159	0.285159	-0.100365		1400	0.0230867	0.44358	0.44358	-1.28361
2717	0.0104181	0.293409	0.293409	-1.44968		2596	0.00772666	0.483091	0.483091	-1.79604														1372	0.276088	0.285103	0.285103	-0.013954		1965	0.0108966	0.443556	0.443556	-1.60966
1816	0.0126924	0.293359	0.293359	-1.36386		2396	0.026072	0.483086	0.483086	-1.26785														1299	0.285098	0.167549	0.285098	0.230852		4612	0.0161978	0.443535	0.443535	-1.43747
581	0.00660757	0.293258	0.293258	-1.64721		3650	0.0124798	0.483068	0.483068	-1.5878														2740	0.285023	0.253567	0.285023	0.0507872		734	0.0173878	0.443494	0.443494	-1.40664
3107	0.00914122	0.293216	0.293216	-1.50618		2655	0.0095098	0.483064	0.483064	-1.70583														2623	0.198118	0.28502	0.28502	-0.157952		2519	0.011163	0.44349	0.44349	-1.5991
1682	0.00823176	0.293022	0.293022	-1.55141		5098	0.00766754	0.483055	0.483055	-1.79934														2582	0.28489	0.111111	0.28489	0.40892		4387	0.00453344	0.443415	0.443415	-1.99038
1078	0.00699472	0.292911	0.292911	-1.62197		4062	0.00390677	0.483048	0.483048	-2.09217														1454	0.284855	0.209804	0.284855	0.13281		1829	0.0236305	0.44336	0.44336	-1.27328
1479	0.00844291	0.292887	0.292887	-1.54021		86	0.00553633	0.483045	0.483045	-1.94077														2785	0.22474	0.284775	0.284775	-0.102821		2850	0.0212945	0.443264	0.443264	-1.31839
3407	0.00762375	0.292884	0.292884	-1.58453		2600	0.0111015	0.483016	0.483016	-1.63858														270	0.28465	0.239496	0.28465	0.0750131		438	0.00422323	0.443253	0.443253	-2.02101
2744	0.0139593	0.292858	0.292858	-1.32179		2397	0.0234918	0.483004	0.483004	-1.31303														1834	0.284641	0.249455	0.284641	0.0573039		3161	0.00373917	0.443228	0.443228	-2.07385
394	0.000610022	0.29281	0.29281	-2.68124		1314	0.00734087	0.48299	0.48299	-1.81819														1782	0.195238	0.284634	0.284634	-0.163722		4259	0.0132201	0.443218	0.443218	-1.52538
2575	0.0179531	0.292712	0.292712	-1.2123		2773	0.0111309	0.482987	0.482987	-1.6374														845	0.231659	0.284586	0.284586	-0.0893642		710	0.00980392	0.443213	0.443213	-1.65521
1285	0.00694678	0.292683	0.292683	-1.62461		3877	0.0176138	0.482951	0.482951	-1.43805														1490	0.284449	0.224787	0.284449	0.102233		2067	0.0234174	0.443212	0.443212	-1.27707
2025	0.00899654	0.292503	0.292503	-1.51205		124	0.00740038	0.482922	0.482922	-1.81462														2017	0.245764	0.28444	0.28444	-0.0634725		2814	0.0201209	0.443211	0.443211	-1.34296
1764	0.0161978	0.29237	0.29237	-1.25648		2969	0.016371	0.482913	0.482913	-1.46979														1449	0.284348	0.247506	0.284348	0.0602646		3665	0.0142472	0.443209	0.443209	-1.49288
169	0.00179851	0.29236	0.29236	-2.211		4271	0.0123468	0.482904	0.482904	-1.59231														2543	0.220562	0.284303	0.284303	-0.110251		1098	0.023612	0.443199	0.443199	-1.27347
2634	0.0102081	0.292022	0.292022	-1.45647		3605	0.0252176	0.482898	0.482898	-1.28215														2962	0.284295	0.192956	0.284295	0.16831		1021	0.0140984	0.443185	0.443185	-1.49742
1693	0.0127789	0.291886	0.291886	-1.35872		310	0.00193464	0.482876	0.482876	-2.39724														2498	0.181631	0.284279	0.284279	-0.194556		2835	0.00987838	0.44317	0.44317	-1.65188
1420	0.00977376	0.291825	0.291825	-1.47506		3177	0.00648056	0.482851	0.482851	-1.8722														821	0.204471	0.284157	0.284157	-0.142927		1012	0.00926302	0.443137	0.443137	-1.67979
1965	0.00826525	0.291803	0.291803	-1.54783		4141	0.0124958	0.482832	0.482832	-1.58703														2114	0.284122	0.232758	0.284122	0.0865997		3608	0.00900696	0.443137	0.443137	-1.69196
1518	0.00638395	0.291746	0.291746	-1.65992		1097	0.0169247	0.482766	0.482766	-1.45522														64	0.278659	0.284034	0.284034	-0.00829672		1075	0.00811995	0.443107	0.443107	-1.73695
1023	0.0100944	0.291649	0.291649	-1.46078		4221	0.00824006	0.482766	0.482766	-1.76781														437	0.268471	0.283984	0.283984	-0.0243961		1990	0.0157131	0.443084	0.443084	-1.45022
521	0.00476545	0.291586	0.291586	-1.78666		4397	0.0199311	0.482761	0.482761	-1.3842														2407	0.25798	0.283913	0.283913	-0.0415991		4055	0.0109603	0.443062	0.443062	-1.60664
2075	0.0120703	0.291571	0.291571	-1.38303		1061	0.00841703	0.482759	0.482759	-1.75857														1569	0.251985	0.283883	0.283883	-0.0517657		3462	0.0101077	0.443027	0.443027	-1.64178
2199	0.00781923	0.29144	0.29144	-1.57138		2494	0.0120489	0.482751	0.482751	-1.60278														2384	0.130481	0.283876	0.283876	-0.337581		598	0.0110566	0.442974	0.442974	-1.60275
500	0.00374957	0.291434	0.291434	-1.89056		4186	0.0102467	0.482732	0.482732	-1.67312														274	0.215708	0.283853	0.283853	-0.119228		4131	0.0127008	0.442935	0.442935	-1.54251
2617	0.00819062	0.291387	0.291387	-1.55115		4642	0.0058303	0.4827	0.4827	-1.91799														289	0.283793	0.238266	0.283793	0.0759396		1625	0.00898611	0.442881	0.442881	-1.69272
3274	0.00892247	0.290826	0.290826	-1.51315		2925	0.0173472	0.482699	0.482699	-1.44445														2860	0.178539	0.283778	0.283778	-0.201246		4608	0.00535629	0.442874	0.442874	-1.91742
3113	0.0114934	0.290813	0.290813	-1.40316		3102	0.0127967	0.482697	0.482697	-1.57658														514	0.272466	0.28373	0.28373	-0.0175931		1866	0.0146913	0.442786	0.442786	-1.47914
2937	0.00529566	0.290381	0.290381	-1.73905		3126	0.00399796	0.482684	0.482684	-2.08182														1538	0.283608	0.272533	0.283608	0.0172986		4112	0.0102154	0.44275	0.44275	-1.6369
1728	0.0110375	0.290378	0.290378	-1.42009		4760	0.00912941	0.482682	0.482682	-1.72322														1848	0.28357	0.250744	0.28357	0.0534301		2684	0.0159209	0.442735	0.442735	-1.44418
1230	0.00795736	0.290348	0.290348	-1.56215		1066	0.00583453	0.482672	0.482672	-1.91765														325	0.283543	0.141044	0.283543	0.303263		3239	0.0113633	0.442705	0.442705	-1.59061
1426	0.0110495	0.290295	0.290295	-1.4195		2498	0.0136579	0.482668	0.482668	-1.54827														173	0.283506	0.204498	0.283506	0.141873		3144	0.0157314	0.442641	0.442641	-1.44929
599	0.00788357	0.290277	0.290277	-1.56609		2860	0.0159273	0.48266	0.48266	-1.4815														1013	0.260131	0.283399	0.283399	-0.0372062		2743	0.0135333	0.442637	0.442637	-1.51465
1485	0.0053159	0.29024	0.29024	-1.73718		1162	0.0112024	0.482656	0.482656	-1.63433														1278	0.283372	0.251693	0.283372	0.0514844		4399	0.00684046	0.442625	0.442625	-1.81095
1737	0.0104357	0.290109	0.290109	-1.44404		3675	0.00859324	0.482642	0.482642	-1.74947														580	0.283252	0.25	0.283252	0.0542324		3344	0.00864674	0.442607	0.442607	-1.70917
3248	0.000243408	0.290034	0.290034	-3.07611		5004	0.0108997	0.482603	0.482603	-1.64618														2972	0.283196	0.278263	0.283196	0.00763256		4234	0.00433007	0.442606	0.442606	-2.00952
2210	0.00777336	0.289903	0.289903	-1.57164		1562	0.00714138	0.482601	0.482601	-1.82981														1335	0.176936	0.283151	0.283151	-0.204202		3458	0.00466752	0.442541	0.442541	-1.97687
657	0.00626598	0.289855	0.289855	-1.66519		2097	0.00677362	0.482531	0.482531	-1.8527														1677	0.283125	0.18229	0.283125	0.191214		2765	0.0237715	0.442508	0.442508	-1.26986
1187	0.00803213	0.289771	0.289771	-1.55722		2881	0.011676	0.48253	0.48253	-1.61623														1560	0.250838	0.283113	0.283113	-0.0525676		1081	0.0159851	0.442502	0.442502	-1.4422
1787	0.0120291	0.289755	0.289755	-1.3818		1529	0.0285601	0.482511	0.482511	-1.22775														940	0.19573	0.282919	0.282919	-0.160006		1855	0.00513072	0.442484	0.442484	-1.93572
2132	0.00980392	0.28974	0.28974	-1.47061		3285	0.0180813	0.482511	0.482511	-1.42628														560	0.281357	0.282851	0.282851	-0.00230082		2801	0.0138623	0.442438	0.442438	-1.50402
3076	0.0128811	0.289681	0.289681	-1.35197		1178	0.0100609	0.482461	0.482461	-1.68083														621	0.282816	0.235205	0.282816	0.0800581		4276	0.00491112	0.442404	0.442404	-1.95464
1192	0.00453672	0.28935	0.28935	-1.80468		1251	0.0115805	0.482458	0.482458	-1.61973														963	0.264845	0.282754	0.282754	-0.0284178		725	0.0038671	0.442402	0.442402	-2.05843
3124	0.000104112	0.289294	0.289294	-3.44384		4618	0.0130264	0.482455	0.482455	-1.56863														2936	0.282754	0.251099	0.282754	0.0515634		2704	0.0107615	0.442377	0.442377	-1.61392
3446	0.0111194	0.289104	0.289104	-1.41497		3818	0.0212615	0.482447	0.482447	-1.35586														1290	0.262179	0.282658	0.282658	-0.0326639		2499	0.0187909	0.442375	0.442375	-1.37184
979	0.00621849	0.28902	0.28902	-1.66724		4437	0.00817791	0.482401	0.482401	-1.77077														2273	0.202232	0.282624	0.282624	-0.145359		1707	0.00791292	0.442356	0.442356	-1.74744
3085	0.00991551	0.288953	0.288953	-1.46451		813	0.010794	0.482392	0.482392	-1.65022														2772	0.282155	0.238458	0.282155	0.0730767		3646	0.00788196	0.442283	0.442283	-1.74907
2689	0.014267	0.288814	0.288814	-1.30628		5102	0.0039569	0.482388	0.482388	-2.08604														1915	0.218677	0.282036	0.282036	-0.110502		2295	0.0233449	0.442261	0.442261	-1.27749
1935	0.00755111	0.288778	0.288778	-1.58255		1694	0.0185948	0.482386	0.482386	-1.414														1478	0.28201	0.258405	0.28201	0.0379645		1151	0.0128576	0.442237	0.442237	-1.5365
1723	0.016017	0.288637	0.288637	-1.25577		272	0.0063309	0.482379	0.482379	-1.88192														995	0.281973	0.152625	0.281973	0.266583		169	0.010084	0.442166	0.442166	-1.64195
2853	0.0113519	0.288384	0.288384	-1.4049		4561	0.00715842	0.482337	0.482337	-1.82853														2107	0.268501	0.28193	0.28193	-0.0211958		1291	0.0327153	0.442157	0.442157	-1.13083
1913	0.00586332	0.288273	0.288273	-1.69166		4358	0.0164216	0.482312	0.482312	-1.46791														689	0.281917	0.121811	0.281917	0.364436		594	0.0165733	0.44211	0.44211	-1.42612
2603	0.0106821	0.288175	0.288175	-1.431		2649	0.0208547	0.482293	0.482293	-1.36411														1670	0.255601	0.281893	0.281893	-0.0425218		2141	0.00263158	0.442002	0.442002	-2.22521
2056	0.0123046	0.288008	0.288008	-1.36934		1386	0.00582	0.482284	0.482284	-1.91838														2635	0.281716	0.239517	0.281716	0.0704747		3871	0.0131699	0.441961	0.441961	-1.5258
1356	0.0100511	0.287988	0.287988	-1.45716		1338	0.00319197	0.482262	0.482262	-2.17922														613	0.281591	0.225738	0.281591	0.0960154		435	0.00882353	0.441934	0.441934	-1.69972
2510	0.0131638	0.28797	0.28797	-1.33997		812	0.0111361	0.482203	0.482203	-1.6365														1442	0.281505	0.274474	0.281505	0.0109842		81	0.0196978	0.441914	0.441914	-1.35092
2602	0.0111263	0.287779	0.287779	-1.41271		1882	0.0168798	0.48214	0.48214	-1.45581														1377	0.281503	0.0983007	0.281503	0.456927		2287	0.0155506	0.441875	0.441875	-1.45355
2800	0.00382707	0.287692	0.287692	-1.87606		1491	0.00820625	0.482135	0.482135	-1.76902														1409	0.240993	0.281495	0.281495	-0.067467		1793	0.0153354	0.441858	0.441858	-1.45959
387	0.00332481	0.28769	0.28769	-1.93716		2048	0.00666876	0.482122	0.482122	-1.85911														2115	0.199308	0.28143	0.28143	-0.149846		879	0.00186372	0.441856	0.441856	-2.3749
2907	0.0114531	0.287677	0.287677	-1.39998		681	0.00815004	0.482114	0.482114	-1.77199														373	0.0829563	0.281388	0.281388	-0.530456		1171	0.032437	0.441793	0.441793	-1.13418
3160	0.00836871	0.287649	0.287649	-1.5362		3103	0.0115448	0.482078	0.482078	-1.62073														2254	0.281381	0.255623	0.281381	0.0416954		657	0.0112564	0.441757	0.441757	-1.59379
1075	0.00936444	0.287627	0.287627	-1.48735		4467	0.0128891	0.482038	0.482038	-1.57286														1284	0.26992	0.281362	0.281362	-0.0180296		1502	0.022676	0.441756	0.441756	-1.28962
3220	0.00632955	0.287582	0.287582	-1.65739		2526	0.0304929	0.482023	0.482023	-1.19887														451	0.281348	0.266824	0.281348	0.0230183		2605	0.0129785	0.441737	0.441737	-1.53194
284	0.00472537	0.287541	0.287541	-1.78426		1312	0.00885154	0.482017	0.482017	-1.73604														2642	0.281146	0.182278	0.281146	0.188199		1407	0.0156863	0.441711	0.441711	-1.44962
639	0.00810604	0.287479	0.287479	-1.5498		4241	0.00469108	0.482013	0.482013	-2.01179														1743	0.226471	0.281087	0.281087	-0.0938283		2383	0.01011	0.441648	0.441648	-1.64032
2533	0.0126362	0.287423	0.287423	-1.35691		374	0.00560224	0.481996	0.481996	-1.93468														1620	0.280791	0.0889814	0.280791	0.499084		207	0.00346229	0.441618	0.441618	-2.10568
1927	0.0129412	0.287294	0.287294	-1.34635		1230	0.00297498	0.481992	0.481992	-2.20956														1521	0.208777	0.280703	0.280703	-0.128565		508	0.00754378	0.441521	0.441521	-1.76736
665	0.00238327	0.287293	0.287293	-2.08115		4587	0.00341071	0.481992	0.481992	-2.15019														2712	0.28061	0.227378	0.28061	0.091354		1878	0.0123083	0.441507	0.441507	-1.55474
681	0.00371732	0.287255	0.287255	-1.88804		4174	0.0102198	0.481957	0.481957	-1.67356														1859	0.22417	0.280392	0.280392	-0.097189		1850	0.00282867	0.441466	0.441466	-2.19331
106	0.00261438	0.287132	0.287132	-2.04071		4572	0.0146673	0.481921	0.481921	-1.51663														657	0.280363	0.26944	0.280363	0.0172586		428	0.00665678	0.441457	0.441457	-1.82162
2009	0.00706699	0.287092	0.287092	-1.60879		1434	0.00615832	0.481917	0.481917	-1.89351														239	0.280309	0.114768	0.280309	0.387814		570	0.0136672	0.441442	0.441442	-1.50919
1130	0.00602332	0.286941	0.286941	-1.67796		138	0.00442113	0.481903	0.481903	-2.03743														86	0.192553	0.280158	0.280158	-0.162854		1161	0.0153707	0.441424	0.441424	-1.45816
1220	0.00542099	0.28689	0.28689	-1.72364		4509	0.0113122	0.4819	0.4819	-1.62941														413	0.280065	0.14573	0.280065	0.283711		1941	0.0041629	0.441418	0.441418	-2.02545
2194	0.0134421	0.286864	0.286864	-1.32921		2291	0.0134759	0.481889	0.481889	-1.55339														2423	0.196257	0.280036	0.280036	-0.154389		4506	0.0109105	0.44139	0.44139	-1.60698
3	0.00744702	0.28675	0.28675	-1.58552		2589	0.0154924	0.481876	0.481876	-1.49282														2566	0.27999	0.0968326	0.27999	0.461121		3918	0.00345332	0.441381	0.441381	-2.10658
273	0.000336615	0.286712	0.286712	-2.93031		3346	0.0100511	0.481859	0.481859	-1.68071														20	0.168988	0.279829	0.279829	-0.219036		2739	0.0283412	0.441357	0.441357	-1.19237
318	0.00394919	0.286551	0.286551	-1.86069		4259	0.0144374	0.481853	0.481853	-1.52343														2679	0.236422	0.279828	0.279828	-0.073203		1219	0.0162465	0.441345	0.441345	-1.43402
550	0.00339163	0.286423	0.286423	-1.9266		2825	0.0109974	0.481841	0.481841	-1.64161														96	0.164567	0.279815	0.279815	-0.230528		382	0.00835913	0.44128	0.44128	-1.72255
2352	0.00884532	0.286405	0.286405	-1.51027		1752	0.00731523	0.48184	0.48184	-1.81867														2564	0.2435	0.279666	0.279666	-0.06014		461	0.0155656	0.441267	0.441267	-1.45254
3512	0.00554205	0.286404	0.286404	-1.71331		4128	0.0127046	0.481834	0.481834	-1.57894														1720	0.279641	0.269378	0.279641	0.0162384		1008	0.010842	0.441246	0.441246	-1.60957
2672	0.011393	0.286349	0.286349	-1.40026		442	0.0131445	0.48182	0.48182	-1.56414														1809	0.279385	0.212189	0.279385	0.119481		507	0.0166902	0.441176	0.441176	-1.42215
757	0.00377074	0.286199	0.286199	-1.88024		304	0.0191721	0.481808	0.481808	-1.4002														2523	0.279336	0.0906787	0.279336	0.488622		202	0.0108507	0.441162	0.441162	-1.60914
2074	0.00771242	0.286187	0.286187	-1.56946		5089	0.0138219	0.481774	0.481774	-1.54228														1084	0.279315	0.276001	0.279315	0.0051836		1341	0.0204021	0.441152	0.441152	-1.33491
1587	0.00280702	0.285944	0.285944	-2.00804		2725	0.0216103	0.481769	0.481769	-1.34818														2453	0.235409	0.279296	0.279296	-0.0742415		2893	0.0278547	0.441119	0.441119	-1.19966
1749	0.00590196	0.285922	0.285922	-1.68525		2711	0.011939	0.481765	0.481765	-1.60587														2833	0.172923	0.279241	0.279241	-0.208127		2211	0.0170868	0.441106	0.441106	-1.41188
674	0.00453431	0.285703	0.285703	-1.7994		1541	0.00746515	0.481739	0.481739	-1.80977														1237	0.279198	0.256119	0.279198	0.03747		1797	0.0090345	0.441102	0.441102	-1.68863
2928	0.0117029	0.285626	0.285626	-1.3875		3208	0.0146305	0.481683	0.481683	-1.5175														33	0.2645	0.279141	0.279141	-0.0233972		1679	0.0175731	0.441028	0.441028	-1.39962
268	0.00123249	0.285602	0.285602	-2.36498		2102	0.0146971	0.481682	0.481682	-1.51553														2920	0.278942	0.253053	0.278942	0.042302		3348	0.0186402	0.440998	0.440998	-1.37399
313	0.00289975	0.285584	0.285584	-1.99337		4527	0.00855998	0.481678	0.481678	-1.75028														1467	0.186515	0.278913	0.278913	-0.174754		1379	0.00326248	0.440962	0.440962	-2.13085
329	0.00175906	0.285435	0.285435	-2.21023		4379	0.00598713	0.481575	0.481575	-1.90545														298	0.212613	0.278908	0.278908	-0.117872		3482	0.0272446	0.440936	0.440936	-1.2091
2323	0.0151865	0.285429	0.285429	-1.27404		3646	0.0142516	0.481572	0.481572	-1.5288														2397	0.278871	0.160784	0.278871	0.239159		1403	0.0187387	0.440869	0.440869	-1.37157
2905	0.010372	0.285322	0.285322	-1.43947		2226	0.0148399	0.481535	0.481535	-1.5112														294	0.278819	0.225124	0.278819	0.0929011		2320	0.00846233	0.440867	0.440867	-1.71682
1690	0.00832089	0.285319	0.285319	-1.53516		2898	0.0308884	0.481481	0.481481	-1.19278														678	0.278768	0.0961718	0.278768	0.462194		986	0.0131189	0.440824	0.440824	-1.52637
2102	0.00177225	0.285256	0.285256	-2.20671		5015	0.0118594	0.481463	0.481463	-1.6085														2518	0.222364	0.278749	0.278749	-0.0981503		2020	0.0217011	0.440806	0.440806	-1.30777
3482	0.00498599	0.285098	0.285098	-1.75724		815	0.00327986	0.481426	0.481426	-2.16667														852	0.270529	0.278412	0.278412	-0.0124737		1858	0.00485806	0.440679	0.440679	-1.95766
2761	0.00515996	0.284995	0.284995	-1.74219		3465	0.0150093	0.481419	0.481419	-1.50616														1380	0.278361	0.133757	0.278361	0.31829		2122	0.0126148	0.440669	0.440669	-1.54323
3301	0	0.28491	0.28491	#NUM!		3946	0.0138063	0.481403	0.481403	-1.54243														1316	0.278287	0.18694	0.278287	0.172791		279	0.00932083	0.440665	0.440665	-1.67465
800	0.00544662	0.284798	0.284798	-1.71841		468	0.0169399	0.481373	0.481373	-1.45357														1119	0.278266	0.276491	0.278266	0.00277918		4013	0.0148008	0.440544	0.440544	-1.47371
229	0.00265575	0.284686	0.284686	-2.03018		4143	0.00316909	0.481354	0.481354	-2.18153														1633	0.256904	0.278075	0.278075	-0.0343911		1067	0.0305652	0.440369	0.440369	-1.15859
1848	0.00485934	0.284655	0.284655	-1.76774		3357	0.0101154	0.481308	0.481308	-1.67744														611	0.273491	0.277975	0.277975	-0.00706263		39	0.00331825	0.440302	0.440302	-2.12284
402	0.00183563	0.284647	0.284647	-2.19052		448	0.0103905	0.48128	0.48128	-1.66576														2056	0.165101	0.27797	0.27797	-0.226247		3050	0.00997865	0.440264	0.440264	-1.64464
1315	0.00473181	0.284622	0.284622	-1.77924		1468	0.0129032	0.481278	0.481278	-1.5717														860	0.277938	0.264452	0.277938	0.0216001		1212	0.0144227	0.440261	0.440261	-1.48467
1568	0.0127161	0.284557	0.284557	-1.34982		1933	0.00694224	0.48124	0.48124	-1.84086														2178	0.277903	0.164001	0.277903	0.229046		2161	0.0220742	0.440252	0.440252	-1.29982
1323	0.00685243	0.284417	0.284417	-1.61811		1000	0.0368192	0.481209	0.481209	-1.11626														1132	0.27786	0.243023	0.27786	0.058179		942	0.0158743	0.44021	0.44021	-1.44296
3257	5.09295e-05	0.284339	0.284339	-3.74687		368	0.00625	0.481189	0.481189	-1.88644														217	0.228344	0.277826	0.277826	-0.0851832		4599	0.00421326	0.440091	0.440091	-2.01892
1072	0.00536471	0.284298	0.284298	-1.72423		3041	0.0101794	0.481185	0.481185	-1.67459														623	0.273379	0.277728	0.277728	-0.0068544		3987	0.00752517	0.440011	0.440011	-1.76695
574	0.00483592	0.284283	0.284283	-1.76927		4883	0.0131529	0.481173	0.481173	-1.56328														1786	0.236313	0.27769	0.27769	-0.0700729		418	0.00755897	0.439983	0.439983	-1.76497
3019	0.00969293	0.284277	0.284277	-1.46729		992	0.00977012	0.48117	0.48117	-1.6924														628	0.237964	0.27768	0.27768	-0.0670338		3637	0.0106518	0.439905	0.439905	-1.61593
1915	0.0070028	0.284174	0.284174	-1.60831		2432	0.0131508	0.48117	0.48117	-1.56335														1802	0.277659	0.265003	0.277659	0.0202609		1170	0.00353826	0.439894	0.439894	-2.09456
181	0.00173521	0.284088	0.284088	-2.2141		1809	0.0152631	0.48114	0.48114	-1.49863														1993	0.228285	0.277653	0.277653	-0.0850237		3216	0.0105055	0.439863	0.439863	-1.6219
2727	0.0133104	0.28407	0.28407	-1.32923		1496	0.0153813	0.481133	0.481133	-1.49527														1215	0.277598	0.162255	0.277598	0.233219		4237	0.00626075	0.439835	0.439835	-1.84666
2726	0.013443	0.283981	0.283981	-1.32479		4314	0.0165388	0.481125	0.481125	-1.46375														691	0.234113	0.277496	0.277496	-0.0738301		3932	0.01297	0.439683	0.439683	-1.5302
3270	0.00388114	0.28397	0.28397	-1.86431		3270	0.0182864	0.481117	0.481117	-1.42012														2809	0.148361	0.277245	0.277245	-0.271545		4122	0.016451	0.439647	0.439647	-1.42691
1799	0.00793812	0.283941	0.283941	-1.55351		3960	0.018614	0.481091	0.481091	-1.41239														1860	0.277158	0.263837	0.277158	0.0213921		35	0.00745098	0.439608	0.439608	-1.77085
3150	0.0122638	0.28385	0.28385	-1.36446		4240	0.00866618	0.48107	0.48107	-1.74438														1496	0.267077	0.277109	0.277109	-0.016014		4539	0.00452489	0.439467	0.439467	-1.98732
2120	0.00573603	0.283641	0.283641	-1.69416		5103	0.0165652	0.481068	0.481068	-1.46301														755	0.277078	0.163248	0.277078	0.229753		4141	0.00596694	0.439431	0.439431	-1.86714
1746	0.0108781	0.283581	0.283581	-1.41612		2857	0.00557112	0.481061	0.481061	-1.93626														106	0.277026	0.160932	0.277026	0.235877		2080	0.0320326	0.43941	0.43941	-1.13728
1465	0.0156863	0.283422	0.283422	-1.25691		934	0.00710466	0.481054	0.481054	-1.83065														446	0.270975	0.277012	0.277012	-0.00956959		3991	0.0241198	0.439384	0.439384	-1.26047
1590	0.00421754	0.283413	0.283413	-1.82736		5198	0.00690537	0.481046	0.481046	-1.843														2319	0.155513	0.276998	0.276998	-0.250708		596	0.00184544	0.439369	0.439369	-2.37673
512	0.0042523	0.283392	0.283392	-1.82376		3061	0.00650221	0.481037	0.481037	-1.86912														2944	0.276928	0.134837	0.276928	0.312559		4408	0.00367179	0.439341	0.439341	-2.07792
3255	0.00911702	0.283377	0.283377	-1.49251		1231	0.0188972	0.481037	0.481037	-1.40578														545	0.276863	0.253682	0.276863	0.037975		823	0.0204136	0.439323	0.439323	-1.33286
2527	0.010623	0.283346	0.283346	-1.42607		3022	0.00757164	0.480995	0.480995	-1.80295														902	0.266349	0.276842	0.276842	-0.0167807		2521	0.0106829	0.439283	0.439283	-1.61406
1609	0.00149942	0.283333	0.283333	-2.27637		2293	0.00953032	0.480985	0.480985	-1.70302														2360	0.27672	0.154296	0.27672	0.253686		119	0.000629129	0.439279	0.439279	-2.844
2010	0.013231	0.283205	0.283205	-1.33051		2023	0.0165085	0.480961	0.480961	-1.4644														449	0.276546	0.198944	0.276546	0.143036		3769	0.0248187	0.439269	0.439269	-1.24795
1117	0.00677802	0.283031	0.283031	-1.62073		4418	0.0143168	0.480952	0.480952	-1.52625														974	0.27653	0.17552	0.27653	0.197416		3191	0.0154107	0.439258	0.439258	-1.4549
485	0.00311714	0.283007	0.283007	-1.95804		1599	0.00983456	0.480944	0.480944	-1.68934														2283	0.253281	0.276497	0.276497	-0.0380873		3485	0.0104035	0.439216	0.439216	-1.6255
3398	0.00920595	0.282826	0.282826	-1.48745		3453	0.0113238	0.480937	0.480937	-1.6281														1383	0.177716	0.276439	0.276439	-0.191875		1877	0.00922896	0.439157	0.439157	-1.67747
3020	0.00505385	0.282822	0.282822	-1.74789		4740	0.0109581	0.480935	0.480935	-1.64235														1138	0.218252	0.276422	0.276422	-0.102614		4207	0.00700018	0.439106	0.439106	-1.79746
2386	0.0216319	0.282808	0.282808	-1.1164		1018	0.0107217	0.480935	0.480935	-1.65182														126	0.257927	0.276153	0.276153	-0.0296529		4195	0.0166833	0.439016	0.439016	-1.4202
3146	0.0039725	0.282709	0.282709	-1.85228		5049	0.0141559	0.480918	0.480918	-1.53113														1577	0.27601	0.167942	0.27601	0.215766		4546	0.00355161	0.438944	0.438944	-2.09198
518	0.00281409	0.282625	0.282625	-2.00187		1413	0.0185185	0.480915	0.480915	-1.41446														878	0.272117	0.275836	0.275836	-0.00589642		3577	0.0170676	0.438866	0.438866	-1.41016
1546	0.0138631	0.282456	0.282456	-1.30909		1109	0.0134371	0.480911	0.480911	-1.55376														663	0.275727	0.269603	0.275727	0.0097543		136	0.0156123	0.438821	0.438821	-1.44882
2218	0.0011827	0.282415	0.282415	-2.37802		780	0.0121178	0.480885	0.480885	-1.59862														2958	0.275674	0.242543	0.275674	0.0556075		773	0.0221228	0.438789	0.438789	-1.29742
1850	0.0132857	0.282316	0.282316	-1.32735		4106	0.0155262	0.480872	0.480872	-1.49096														2002	0.275582	0.25812	0.275582	0.0284303		3571	0.0157663	0.438789	0.438789	-1.44453
469	0.00423782	0.282195	0.282195	-1.82341		5007	0.0108517	0.480871	0.480871	-1.64653														1878	0.203455	0.27547	0.27547	-0.131605		1404	0.00606733	0.438735	0.438735	-1.8592
692	0.00242259	0.282186	0.282186	-2.06626		983	0.0167595	0.480867	0.480867	-1.45776														871	0.200715	0.275447	0.275447	-0.137458		4396	0.00343997	0.438734	0.438734	-2.10565
442	0.00525036	0.282061	0.282061	-1.73015		3931	0.0170127	0.480854	0.480854	-1.45124														2511	0.257032	0.27543	0.27543	-0.0300232		1991	0.0103989	0.438702	0.438702	-1.62518
802	0.00502134	0.281991	0.281991	-1.74942		1751	0.0270153	0.480811	0.480811	-1.25037														1048	0.208924	0.275421	0.275421	-0.120009		2467	0.00873162	0.438695	0.438695	-1.70107
2021	0.0126882	0.281925	0.281925	-1.34673		3368	0.0174124	0.480811	0.480811	-1.44111														1326	0.180461	0.275404	0.275404	-0.183587		1897	0.0179739	0.438685	0.438685	-1.38751
2884	0.0120607	0.281909	0.281909	-1.36874		275	0.00642996	0.480798	0.480798	-1.87375														577	0.275354	0.200109	0.275354	0.138625		1645	0.0127814	0.438683	0.438683	-1.53557
3491	0.00814951	0.281618	0.281618	-1.53853		4337	0.00624078	0.480793	0.480793	-1.88672														2298	0.121333	0.275346	0.275346	-0.355899		2952	0.0325748	0.438672	0.438672	-1.12926
464	0.00583529	0.281318	0.281318	-1.68313		837	0.00608127	0.48079	0.48079	-1.89796														2771	0.275323	0.255189	0.275323	0.0329804		3421	0.0102635	0.438603	0.438603	-1.63078
2531	0.0056538	0.281174	0.281174	-1.69664		3744	0.0277348	0.480779	0.480779	-1.23892														292	0.139989	0.275157	0.275157	-0.293487		954	0.0143551	0.438496	0.438496	-1.48496
1664	0.010962	0.281137	0.281137	-1.40903		3063	0.00964616	0.480775	0.480775	-1.69759														1904	0.27503	0.252646	0.27503	0.0368679		1747	0.00395856	0.438439	0.438439	-2.04437
1997	0.00986856	0.281103	0.281103	-1.45461		3761	0.0132013	0.480761	0.480761	-1.56131														894	0.156471	0.274951	0.274951	-0.244823		3004	0.0313725	0.438415	0.438415	-1.14534
625	0.00288351	0.281046	0.281046	-1.98886		3411	0.0110827	0.480756	0.480756	-1.63728														2009	0.192936	0.274899	0.274899	-0.153761		1714	0.0144271	0.438406	0.438406	-1.4827
2159	0.00958606	0.280707	0.280707	-1.46661		898	0.0063202	0.480754	0.480754	-1.88119														608	0.271542	0.274863	0.274863	-0.00527922		1337	0.0090947	0.438381	0.438381	-1.68306
38	6.12745e-05	0.280596	0.280596	-3.6608		4528	0.0131734	0.480716	0.480716	-1.56219														1602	0.234623	0.274792	0.274792	-0.0686345		3686	0.0129032	0.43833	0.43833	-1.5311
122	0.00168067	0.280486	0.280486	-2.22243		3582	0.0119145	0.480651	0.480651	-1.60575														2214	0.274787	0.166858	0.274787	0.216651		939	0.019817	0.438275	0.438275	-1.34471
1369	0.014397	0.280473	0.280473	-1.28962		4815	0.00979094	0.480639	0.480639	-1.69099														337	0.215715	0.27451	0.27451	-0.104678		3518	0.00969169	0.438265	0.438265	-1.65534
1562	0.00129412	0.280471	0.280471	-2.33591		2484	0.013268	0.480621	0.480621	-1.559														2473	0.27451	0.225334	0.27451	0.0857311		615	0.0184012	0.438256	0.438256	-1.37688
62	0.0015531	0.280334	0.280334	-2.25648		2654	0.0136571	0.48062	0.48062	-1.54644														2210	0.274443	0.192157	0.274443	0.154797		2086	0.0257248	0.438244	0.438244	-1.23136
2163	0.0130216	0.280266	0.280266	-1.33291		5262	0.00608959	0.480599	0.480599	-1.8972														1676	0.105204	0.274434	0.274434	-0.416408		3770	0.0242647	0.438235	0.438235	-1.25673
1302	0.00734154	0.28021	0.28021	-1.5817		814	0.00715615	0.480578	0.480578	-1.82708														1829	0.243328	0.274367	0.274367	-0.05214		3321	0.0135597	0.438221	0.438221	-1.50944
3302	0.00397492	0.280112	0.280112	-1.848		1697	0.0102888	0.48054	0.48054	-1.66936														1133	0.274288	0.203922	0.274288	0.128744		3003	0.0236623	0.438219	0.438219	-1.26763
2864	0.0048139	0.280099	0.280099	-1.76481		3079	0.00760402	0.480536	0.480536	-1.80068														2483	0.274284	0.197813	0.274284	0.141945		575	0.0140467	0.438218	0.438218	-1.49412
311	0.00221217	0.280074	0.280074	-2.10245		2644	0.0120638	0.480525	0.480525	-1.60023														146	0.274185	0.246038	0.274185	0.0470417		2113	0.0118768	0.438207	0.438207	-1.56698
2786	0.0097479	0.279955	0.279955	-1.45818		1086	0.00856653	0.480487	0.480487	-1.74888														1104	0.162108	0.274149	0.274149	-0.228183		3893	0.0133763	0.438195	0.438195	-1.51533
2223	0.0156863	0.279895	0.279895	-1.25147		2552	0.0092021	0.480431	0.480431	-1.71774														1529	0.251858	0.273942	0.273942	-0.0365039		1777	0.0165359	0.43817	0.43817	-1.42321
312	0.00236539	0.279863	0.279863	-2.07304		975	0.0113076	0.480428	0.480428	-1.62826														2499	0.273924	0.175434	0.273924	0.193516		2571	0.0184874	0.438128	0.438128	-1.37473
2511	0.0128291	0.279813	0.279813	-1.33867		4386	0.0089675	0.480406	0.480406	-1.72894														2570	0.166568	0.273916	0.273916	-0.216026		651	0.00352941	0.438126	0.438126	-2.0939
1643	0.000682012	0.279795	0.279795	-2.61305		1445	0.00888355	0.480352	0.480352	-1.73297														42	0.273851	0.193129	0.273851	0.151666		319	0.00753756	0.438095	0.438095	-1.76434
390	0.00537593	0.279626	0.279626	-1.71612		2858	0.0185833	0.480339	0.480339	-1.41243														2507	0.202636	0.273738	0.273738	-0.130619		1028	0.00804322	0.438055	0.438055	-1.7361
2190	0.0124444	0.279373	0.279373	-1.35121		1099	0.00646001	0.480319	0.480319	-1.8713														2786	0.272426	0.273569	0.273569	-0.0018181		3530	0.014339	0.438013	0.438013	-1.48497
3494	0.0123177	0.279286	0.279286	-1.35552		1605	0.00668324	0.480309	0.480309	-1.85653														568	0.273552	0.26041	0.273552	0.0213818		2908	0.0129041	0.437917	0.437917	-1.53067
1985	0.00200341	0.279113	0.279113	-2.14401		1613	0.0155857	0.480275	0.480275	-1.48876														2306	0.273493	0.133551	0.273493	0.311299		109	0.0037037	0.437854	0.437854	-2.07269
2151	0.00753556	0.279047	0.279047	-1.56856		2375	0.0101961	0.480269	0.480269	-1.67305														2514	0.27336	0.160514	0.27336	0.231223		2218	0.0156863	0.437843	0.437843	-1.4458
2361	0.009388	0.279026	0.279026	-1.47307		1984	0.0228586	0.480237	0.480237	-1.32241														2894	0.273293	0.172684	0.273293	0.199375		3363	0.0161162	0.437809	0.437809	-1.43402
253	0.00556741	0.279	0.279	-1.69995		2724	0.0153085	0.48023	0.48023	-1.49652														171	0.272964	0.187682	0.272964	0.162683		656	0.000714394	0.437787	0.437787	-2.78732
61	0.00141227	0.27852	0.27852	-2.29494		134	0.00495643	0.480229	0.480229	-1.98628														442	0.225588	0.272892	0.272892	-0.0826746		1563	0.00429253	0.437732	0.437732	-2.0085
141	0.00249073	0.278484	0.278484	-2.04847		1274	0.00941177	0.480227	0.480227	-1.70778														1995	0.27276	0.117406	0.27276	0.366092		4163	0.00287582	0.437691	0.437691	-2.18241
1561	0.00681421	0.278431	0.278431	-1.6113		3216	0.0171311	0.480206	0.480206	-1.44764														867	0.272694	0.178214	0.272694	0.184735		794	0.019711	0.437565	0.437565	-1.34633
1619	0.00318127	0.278411	0.278411	-1.94209		3795	0.00364505	0.480191	0.480191	-2.11971														2630	0.217255	0.27268	0.27268	-0.0986833		1978	0.0235803	0.437484	0.437484	-1.26841
2389	0.0121351	0.278388	0.278388	-1.36061		4102	0.0104642	0.480152	0.480152	-1.66167														313	0.260339	0.272609	0.272609	-0.0200008		899	0.0153564	0.437475	0.437475	-1.45466
2803	0.00348813	0.278349	0.278349	-1.902		2586	0.0121687	0.480143	0.480143	-1.59612														1402	0.272502	0.221125	0.272502	0.0907322		4192	0.00244461	0.437433	0.437433	-2.2527
84	0.00309598	0.278343	0.278343	-1.95378		3705	0.018764	0.480119	0.480119	-1.40802														1265	0.272418	0.120037	0.272418	0.35592		3596	0.0235294	0.437402	0.437402	-1.26927
2886	0.00924627	0.278287	0.278287	-1.47853		5059	0.00764868	0.4801	0.4801	-1.79775														2445	0.26998	0.272414	0.272414	-0.00389796		1854	0.0259165	0.437397	0.437397	-1.2273
1592	0.0191223	0.278226	0.278226	-1.16286		687	0.00578592	0.480071	0.480071	-1.91893														665	0.218554	0.272383	0.272383	-0.095621		746	0.019514	0.437377	0.437377	-1.35051
1312	0.00817791	0.278192	0.278192	-1.5317		401	0.0156202	0.480062	0.480062	-1.48761														1489	0.232857	0.272263	0.272263	-0.0678993		3316	0.00556394	0.437305	0.437305	-1.8954
400	0.000853675	0.278111	0.278111	-2.51293		287	0.0143257	0.480032	0.480032	-1.52515														2773	0.27226	0.238573	0.27226	0.0573625		282	0.00894118	0.437294	0.437294	-1.68938
2101	0.00596579	0.27807	0.27807	-1.66849		4001	0.0165148	0.479978	0.479978	-1.46335														66	0.272189	0.26513	0.272189	0.0114114		2901	0.0173022	0.437245	0.437245	-1.40262
1257	0.00178543	0.278049	0.278049	-2.19238		982	0.012872	0.479977	0.479977	-1.57158														1744	0.26113	0.272088	0.272088	-0.0178515		3521	0.0194908	0.437226	0.437226	-1.35088
165	0.00111783	0.277772	0.277772	-2.39531		688	0.00753914	0.479951	0.479951	-1.80388														130	0.185621	0.271992	0.271992	-0.16593		353	0.000248988	0.437224	0.437224	-3.24452
1734	0.0100664	0.27769	0.27769	-1.44069		3724	0.0200898	0.479921	0.479921	-1.37819														2299	0.271859	0.172439	0.271859	0.197709		2661	0.0187428	0.437197	0.437197	-1.36784
2339	0.0125	0.277655	0.277655	-1.3466		3578	0.0131595	0.479907	0.479907	-1.56192														1341	0.20227	0.271797	0.271797	-0.128313		3879	0.00747084	0.437007	0.437007	-1.76712
288	0.00301291	0.277618	0.277618	-1.96446		1773	0.00367647	0.479902	0.479902	-2.11572														1980	0.198152	0.271757	0.271757	-0.137182		1496	0.0143324	0.436975	0.436975	-1.48414
3377	0.0122525	0.277612	0.277612	-1.35521		4885	0.0156863	0.479857	0.479857	-1.48559														1914	0.271434	0.131027	0.271434	0.316305		255	0.00703576	0.436909	0.436909	-1.79308
807	0.00891266	0.2776	0.2776	-1.49341		2334	0.0115498	0.479828	0.479828	-1.61851														248	0.271182	0.270509	0.271182	0.00107978		4613	0.0139037	0.436839	0.436839	-1.49719
3242	0.00616652	0.277494	0.277494	-1.65321		3322	0.01927	0.479827	0.479827	-1.3962														495	0.270872	0.117316	0.270872	0.363405		3349	0.0112965	0.436757	0.436757	-1.5873
830	0.00653595	0.277473	0.277473	-1.62791		1961	0.0124734	0.479802	0.479802	-1.58508														2140	0.27073	0.268919	0.27073	0.00291516		4273	0.0188503	0.436631	0.436631	-1.3648
363	0.00434607	0.277138	0.277138	-1.8046		4847	0.00906863	0.479797	0.479797	-1.72352														1318	0.270619	0.253716	0.270619	0.0280092		2217	0.0144284	0.436626	0.436626	-1.48089
1363	0.0097622	0.277041	0.277041	-1.453		2563	0.0240703	0.479767	0.479767	-1.29955														2315	0.270518	0.121639	0.270518	0.347123		1525	0.0113971	0.43652	0.43652	-1.58321
1384	0.00702827	0.276954	0.276954	-1.59556		357	0.015205	0.47975	0.47975	-1.49903														10	0.195841	0.270499	0.270499	-0.140263		1106	0.0100738	0.436481	0.436481	-1.63677
2880	0.012493	0.276863	0.276863	-1.3456		3359	0.0246405	0.479739	0.479739	-1.28935														1596	0.239816	0.270188	0.270188	-0.0517867		56	0.00946672	0.436468	0.436468	-1.66375
3472	0.00488688	0.276863	0.276863	-1.75323		2665	0.0169851	0.47973	0.47973	-1.45093														1363	0.270161	0.188313	0.270161	0.156743		4583	0.00540141	0.436404	0.436404	-1.90738
3082	0.0142919	0.276819	0.276819	-1.28711		4175	0.0275366	0.479716	0.479716	-1.24107														2841	0.252779	0.269729	0.269729	-0.028187		2657	0.0119091	0.436401	0.436401	-1.56401
2115	0.01491	0.276772	0.276772	-1.26864		4077	0.0098542	0.479688	0.479688	-1.68734														1928	0.269632	0.18747	0.269632	0.157839		2230	0.0114292	0.436322	0.436322	-1.58179
109	0.00116382	0.27661	0.27661	-2.37598		73	0.0112645	0.479672	0.479672	-1.62923														1369	0.127941	0.269608	0.269608	-0.323722		4094	0.0117456	0.436289	0.436289	-1.5699
2445	0.00910602	0.276504	0.276504	-1.48237		4992	0.0139462	0.479667	0.479667	-1.53649														2344	0.212558	0.269566	0.269566	-0.103187		3643	0.00502451	0.436213	0.436213	-1.93861
1379	0.00766325	0.276165	0.276165	-1.55676		1455	0.00875513	0.479663	0.479663	-1.73867														1241	0.168382	0.269559	0.269559	-0.204357		2859	0.0184119	0.436212	0.436212	-1.3746
1123	0.00792484	0.276144	0.276144	-1.54214		244	0.0200255	0.479661	0.479661	-1.37935														2716	0.269445	0.268159	0.269445	0.00207778		891	0.00749243	0.436171	0.436171	-1.76503
154	0.00152788	0.27614	0.27614	-2.25704		1727	0.0195191	0.479656	0.479656	-1.39047														1867	0.208646	0.269407	0.269407	-0.110998		2482	0.0127814	0.436093	0.436093	-1.533
1883	0.00919118	0.276103	0.276103	-1.4777		2130	0.0102096	0.479648	0.479648	-1.67191														1815	0.26937	0.24892	0.26937	0.0342891		1020	0.0260193	0.43601	0.43601	-1.2242
1009	0.00991632	0.276083	0.276083	-1.44469		2025	0.0151611	0.479639	0.479639	-1.50019														1985	0.228679	0.26936	0.26936	-0.0711066		2480	0.0183872	0.435995	0.435995	-1.37497
3121	0.0106028	0.275999	0.275999	-1.41549		758	0.0272499	0.479638	0.479638	-1.24555														1948	0.234563	0.269359	0.269359	-0.0600714		4667	0.011992	0.435919	0.435919	-1.56051
226	0.00285205	0.275817	0.275817	-1.98546		2893	0.00558279	0.479602	0.479602	-1.93403														1102	0.269327	0.208433	0.269327	0.111314		3942	0.0235294	0.435884	0.435884	-1.26776
131	0.00248613	0.275679	0.275679	-2.04488		3583	0.0121263	0.479572	0.479572	-1.59713														1431	0.269265	0.212426	0.269265	0.102972		807	0.0142857	0.435854	0.435854	-1.48444
2412	0.00602908	0.275657	0.275657	-1.66012		2489	0.0116078	0.479569	0.479569	-1.6161														352	0.219306	0.269231	0.269231	-0.0890738		4168	0.00961169	0.435775	0.435775	-1.65646
2805	0.0113519	0.275387	0.275387	-1.38487		1405	0.00584122	0.479556	0.479556	-1.91434														2085	0.269136	0.175696	0.269136	0.18521		1016	0.00174292	0.435773	0.435773	-2.39798
2428	0.00773496	0.275186	0.275186	-1.55117		1073	0.00590216	0.479541	0.479541	-1.90981														1117	0.268917	0.252652	0.268917	0.0270953		3186	0.0118844	0.435773	0.435773	-1.56428
51	0.000968858	0.275156	0.275156	-2.45332		1439	0.00847127	0.479501	0.479501	-1.75284														2562	0.268768	0.143277	0.268768	0.273199		2580	0.00831643	0.435767	0.435767	-1.71932
1534	0.0129205	0.275005	0.275005	-1.32806		5105	0.00041645	0.479473	0.479473	-3.0612														328	0.137909	0.2687	0.2687	-0.289677		133	0.00921712	0.435752	0.435752	-1.67464
847	0.0060049	0.275	0.275	-1.66083		1233	0.0132074	0.479407	0.479407	-1.55989														897	0.268697	0.0532213	0.268697	0.703178		4385	0.00540906	0.4357	0.4357	-1.90607
2024	0.00828625	0.274953	0.274953	-1.5209		1593	0.012733	0.479351	0.479351	-1.57572														2236	0.26867	0.23744	0.26867	0.0536661		3978	0.0109318	0.435641	0.435641	-1.60044
1948	0.00918768	0.274734	0.274734	-1.47571		1835	0.0119826	0.479346	0.479346	-1.6021														2379	0.268559	0.248698	0.268559	0.0333682		2985	0.0177299	0.435626	0.435626	-1.39041
1135	0.01033	0.274582	0.274582	-1.42457		4361	0.0067818	0.479313	0.479313	-1.84927														2835	0.268547	0.237497	0.268547	0.0533626		2572	0.0189338	0.435601	0.435601	-1.36185
1073	0.00239908	0.274556	0.274556	-2.05859		2707	0.00977846	0.479297	0.479297	-1.69033														476	0.257958	0.268483	0.268483	-0.0173674		3309	0.018495	0.435559	0.435559	-1.37199
2526	0.00961227	0.274539	0.274539	-1.45578		924	0.0089098	0.479263	0.479263	-1.73071														1452	0.268459	0.208459	0.268459	0.109857		763	0.0120956	0.435542	0.435542	-1.5564
239	0.00279653	0.27451	0.27451	-1.99194		3500	0.0209462	0.479241	0.479241	-1.35945														1947	0.243976	0.268329	0.268329	-0.0413214		3799	0.0149228	0.435537	0.435537	-1.46518
1940	0.016576	0.27451	0.27451	-1.21908		662	0.0127451	0.479216	0.479216	-1.57519														723	0.268188	0.212321	0.268188	0.101448		3103	0.0170279	0.435475	0.435475	-1.4078
25	0.00180657	0.274466	0.274466	-2.18163		446	0.00938375	0.479202	0.479202	-1.70814														1576	0.268114	0.055929	0.268114	0.680682		1357	0.00854701	0.435445	0.435445	-1.70712
2637	0.0111601	0.274423	0.274423	-1.39075		1412	0.0166667	0.479191	0.479191	-1.45866														2987	0.267871	0.196698	0.267871	0.134126		1301	0.0114846	0.435364	0.435364	-1.57874
1752	0.0142338	0.274365	0.274365	-1.28501		1655	0.0126081	0.479148	0.479148	-1.57982														970	0.267831	0.145588	0.267831	0.264734		1185	0.0143362	0.435358	0.435358	-1.48241
3174	0.0097313	0.274306	0.274306	-1.45007		4255	0.0153005	0.479139	0.479139	-1.49575														2574	0.167687	0.26782	0.26782	-0.203344		3356	0.0167802	0.435356	0.435356	-1.41405
128	0.00296509	0.274295	0.274295	-1.96618		3319	0.0134375	0.479117	0.479117	-1.55212														1830	0.267796	0.261554	0.267796	0.0102422		1701	0.0139953	0.43524	0.43524	-1.49275
1934	0.0141176	0.274233	0.274233	-1.28836		2089	0.00871148	0.479104	0.479104	-1.74034														2912	0.260927	0.267772	0.267772	-0.011246		556	0.0247628	0.435231	0.435231	-1.24492
204	0.00109351	0.274208	0.274208	-2.39926		4563	0.0227845	0.479089	0.479089	-1.32278														1621	0.249636	0.267675	0.267675	-0.030301		1309	0.011634	0.435229	0.435229	-1.57299
2156	0.0134238	0.274057	0.274057	-1.30996		2605	0.0165516	0.479076	0.479076	-1.46156														1172	0.254806	0.267671	0.267671	-0.0213911		1779	0.0160784	0.435182	0.435182	-1.43243
819	0.00708224	0.273866	0.273866	-1.58737		4492	0.00847976	0.479068	0.479068	-1.75201														2479	0.26763	0.266391	0.26763	0.00201425		4189	0.0176172	0.435175	0.435175	-1.39273
3165	0.00865187	0.273716	0.273716	-1.50019		671	0.0144784	0.47906	0.47906	-1.51967														2260	0.267611	0.256196	0.267611	0.018932		4085	0.0174802	0.435169	0.435169	-1.39611
711	0.00181766	0.273708	0.273708	-2.17778		3379	0.0182438	0.479028	0.479028	-1.41925														2837	0.259934	0.267572	0.267572	-0.0125767		3953	0.0125	0.435074	0.435074	-1.54165
3271	0.0104575	0.273515	0.273515	-1.41755		4601	0.00883305	0.479002	0.479002	-1.73423														1799	0.267521	0.221472	0.267521	0.0820397		1567	0.00942788	0.435052	0.435052	-1.66413
957	0.00158239	0.273501	0.273501	-2.23765		1301	0.0164154	0.478904	0.478904	-1.465														1913	0.266384	0.267415	0.267415	-0.00167751		3067	0.0137691	0.434989	0.434989	-1.49957
3463	0.00199293	0.273449	0.273449	-2.13738		601	0.0100793	0.478882	0.478882	-1.6768														713	0.267387	0.207843	0.267387	0.109405		3383	0.0159922	0.434933	0.434933	-1.43451
1284	0.00741688	0.272748	0.272748	-1.56554		4095	0.0137837	0.478858	0.478858	-1.54084														2530	0.177867	0.267291	0.267291	-0.176888		2764	0.00709106	0.434864	0.434864	-1.78764
1448	0.0113165	0.272736	0.272736	-1.38203		3541	0.0086883	0.478837	0.478837	-1.74125														2868	0.267227	0.149829	0.267227	0.251285		1958	0.00963775	0.434829	0.434829	-1.65434
2459	0.00934501	0.272674	0.272674	-1.46506		2865	0.0136431	0.478827	0.478827	-1.54527														1707	0.267057	0.24734	0.267057	0.0333082		1132	0.0224422	0.434828	0.434828	-1.28725
2130	0.00494865	0.272549	0.272549	-1.74096		3451	0.0144207	0.478806	0.478806	-1.52117														241	0.266879	0.228387	0.266879	0.067642		722	0.0220822	0.434827	0.434827	-1.29428
1612	0.00961061	0.272521	0.272521	-1.45265		523	0.0215092	0.478788	0.478788	-1.34752														59	0.266796	0.0737341	0.266796	0.558511		3169	0.00799301	0.43482	0.43482	-1.7356
2402	0.010205	0.272504	0.272504	-1.42656		3220	0.0133769	0.47878	0.47878	-1.55378														1700	0.237085	0.266774	0.266774	-0.05124		1943	0.0190219	0.434798	0.434798	-1.35903
2848	0.00875091	0.27244	0.27244	-1.49322		903	0.00892299	0.478772	0.478772	-1.72962														696	0.266707	0.134574	0.266707	0.297073		3335	0.01124	0.434797	0.434797	-1.58752
2245	0.00735294	0.272108	0.272108	-1.56828		3481	0.0109907	0.478767	0.478767	-1.6391														1556	0.266602	0.233773	0.266602	0.0570703		3380	0.0157091	0.434793	0.434793	-1.44213
1279	0.00684854	0.272094	0.272094	-1.59912		3679	0.011152	0.478738	0.478738	-1.63275														2132	0.26654	0.162007	0.26654	0.216228		3540	0.0124467	0.434783	0.434783	-1.54322
41	0.00218276	0.272068	0.272068	-2.09567		4289	0.00725398	0.478726	0.478726	-1.81951														2186	0.266499	0.252858	0.266499	0.0228203		2379	0.00736984	0.434753	0.434753	-1.77078
596	0.00264971	0.271887	0.271887	-2.01119		2798	0.0120611	0.478705	0.478705	-1.59868														1413	0.266496	0.113782	0.266496	0.369616		964	0.0191465	0.434717	0.434717	-1.35612
704	0.00475693	0.271725	0.271725	-1.7568		3387	0.012451	0.478676	0.478676	-1.58484														2791	0.266475	0.224352	0.266475	0.0747272		1624	0.0108108	0.434694	0.434694	-1.60432
3214	0.00103674	0.271625	0.271625	-2.4183		4802	0.00831373	0.478641	0.478641	-1.76021														1357	0.26635	0.248071	0.26635	0.0308777		4293	0.0135304	0.434678	0.434678	-1.50686
1208	0.00354206	0.271516	0.271516	-1.88454		941	0.00994256	0.478629	0.478629	-1.6825														1495	0.227592	0.266225	0.266225	-0.0680914		973	0.00898056	0.434649	0.434649	-1.68484
1077	0.00557276	0.271276	0.271276	-1.68734		3426	0.00953479	0.478585	0.478585	-1.70065														1629	0.266199	0.261918	0.266199	0.00704165		3091	0.0119228	0.43463	0.43463	-1.56174
954	0.00457002	0.271268	0.271268	-1.77348		406	0.00478564	0.478564	0.478564	-2														904	0.26601	0.178483	0.26601	0.173301		4554	0.0167862	0.434529	0.434529	-1.41307
2343	0.00507268	0.271096	0.271096	-1.72789		3070	0.0124631	0.478539	0.478539	-1.58429														2533	0.265878	0.262993	0.265878	0.00473794		3367	0.00475342	0.434522	0.434522	-1.96101
2133	0.0050672	0.271029	0.271029	-1.72825		4879	0.0124183	0.478507	0.478507	-1.58583														1573	0.265874	0.0833223	0.265874	0.503914		1371	0.0277175	0.434495	0.434495	-1.19523
773	0.00216251	0.271008	0.271008	-2.09802		5017	0.00590489	0.478454	0.478454	-1.90863														2027	0.265554	0.162692	0.265554	0.212786		304	0.00790081	0.434429	0.434429	-1.74025
938	0.00317733	0.270932	0.270932	-1.9308		1828	0.0115636	0.478431	0.478431	-1.61673														2836	0.265552	0.248669	0.265552	0.0285286		2394	0.0118354	0.434411	0.434411	-1.56472
2505	0.00322015	0.270652	0.270652	-1.92454		4716	0.00968289	0.478431	0.478431	-1.69381														342	0.146578	0.26552	0.26552	-0.258028		3666	0.00607649	0.434362	0.434362	-1.8542
2859	0.00921694	0.270563	0.270563	-1.46768		2218	0.0211911	0.478407	0.478407	-1.35364														528	0.265505	0.144227	0.265505	0.265027		1945	0.0117647	0.434358	0.434358	-1.56727
2792	0.00818994	0.270508	0.270508	-1.5189		3398	0.00643539	0.478381	0.478381	-1.8712														2593	0.265421	0.219654	0.265421	0.0821962		1654	0.0107348	0.434324	0.434324	-1.60702
3332	0.00682012	0.270247	0.270247	-1.59797		3334	0.0181022	0.478361	0.478361	-1.42202														282	0.265377	0.144991	0.265377	0.262524		4304	0.0160991	0.434262	0.434262	-1.43095
815	0.00553042	0.270126	0.270126	-1.68881		4753	0.00479303	0.478359	0.478359	-1.99914														2281	0.265351	0.263587	0.265351	0.00289574		1423	0.00896562	0.434243	0.434243	-1.68515
2675	0.0148254	0.269951	0.269951	-1.26028		3253	0.0157362	0.478306	0.478306	-1.48281														480	0.265207	0.226296	0.265207	0.0689075		1638	0.0135504	0.434209	0.434209	-1.50575
866	0.005	0.269804	0.269804	-1.73208		3794	0.00999113	0.478293	0.478293	-1.68008														2935	0.265196	0.259831	0.265196	0.00887587		2223	0.0111873	0.434187	0.434187	-1.58895
2277	0.00593263	0.269683	0.269683	-1.65761		1615	0.0103661	0.478267	0.478267	-1.66405														1184	0.217106	0.264911	0.264911	-0.0864296		4064	0.0148483	0.434155	0.434155	-1.46597
1511	0.00722799	0.269666	0.269666	-1.57181		2208	0.0139434	0.478182	0.478182	-1.53523														2618	0.257964	0.264882	0.264882	-0.011493		4482	0.0148558	0.434141	0.434141	-1.46573
1742	0.0114812	0.269643	0.269643	-1.3708		3277	0.0132249	0.478181	0.478181	-1.5582														2561	0.264839	0.179595	0.264839	0.168688		2923	0.0173812	0.434064	0.434064	-1.39747
2667	0.0108108	0.269634	0.269634	-1.39692		4683	0.0211973	0.478179	0.478179	-1.35331														245	0.264818	0.187773	0.264818	0.149314		1295	0.00479815	0.434048	0.434048	-1.95646
1064	0.00722933	0.269633	0.269633	-1.57168		2701	0.0178535	0.478173	0.478173	-1.42786														99	0.188762	0.264794	0.264794	-0.146993		1899	0.0213767	0.433942	0.433942	-1.30749
2758	0.0108892	0.269567	0.269567	-1.39367		4571	0.011423	0.478171	0.478171	-1.6218														2825	0.264618	0.0832309	0.264618	0.502335		2857	0.0175192	0.43393	0.43393	-1.39391
3395	0.00995247	0.269519	0.269519	-1.43266		4848	0.00714424	0.47816	0.47816	-1.82562														1003	0.264566	0.173424	0.264566	0.183424		3802	0.0216076	0.433892	0.433892	-1.30278
3004	0.00672269	0.269514	0.269514	-1.60304		979	0.00631373	0.478157	0.478157	-1.87928														908	0.264249	0.243298	0.264249	0.0358745		540	0.010049	0.433762	0.433762	-1.63513
1926	0.0104762	0.269468	0.269468	-1.4103		790	0.0101248	0.478146	0.478146	-1.67418														916	0.168529	0.264248	0.264248	-0.195337		3124	0.0215686	0.433737	0.433737	-1.3034
1862	0.0181574	0.269406	0.269406	-1.17135		4749	0.0109391	0.478142	0.478142	-1.64058														2277	0.264224	0.0945998	0.264224	0.446082		2263	0.0135108	0.43372	0.43372	-1.50653
1437	0.00856209	0.269379	0.269379	-1.49778		4003	0.0109314	0.478137	0.478137	-1.64088														1179	0.264004	0.231373	0.264004	0.0572985		904	0.0154201	0.433715	0.433715	-1.44912
1340	0.00399419	0.269354	0.269354	-1.82889		4323	0.0126902	0.478133	0.478133	-1.57608														2640	0.263847	0.206874	0.263847	0.105646		2966	0.0219608	0.433676	0.433676	-1.29552
136	0.00116813	0.269295	0.269295	-2.36274		3683	0.0107563	0.478095	0.478095	-1.64785														1047	0.0954975	0.263762	0.263762	-0.44122		4636	0.00250169	0.433671	0.433671	-2.23893
3033	0.00994857	0.269206	0.269206	-1.43232		2090	0.0144986	0.478095	0.478095	-1.51819														1067	0.263762	0.14077	0.263762	0.272702		299	0.00331623	0.433583	0.433583	-2.11643
996	0.0121036	0.269184	0.269184	-1.34713		4675	0.00855875	0.478088	0.478088	-1.7471														2900	0.224595	0.263713	0.263713	-0.069733		1942	0.0227753	0.43356	0.43356	-1.27959
150	1.28576e-05	0.269161	0.269161	-4.32085		5210	0.00903226	0.478077	0.478077	-1.7237														211	0.263674	0.24644	0.263674	0.0293566		1462	0.00110913	0.433551	0.433551	-2.59206
2956	0.013455	0.269067	0.269067	-1.30098		4463	0.00909586	0.47805	0.47805	-1.72063														2383	0.125218	0.263671	0.263671	-0.323396		1072	0.0102758	0.433491	0.433491	-1.62517
372	0.0047619	0.268796	0.268796	-1.75164		1125	0.00365244	0.478008	0.478008	-2.11685														2129	0.207884	0.263635	0.263635	-0.103182		1904	0.0251442	0.433449	0.433449	-1.2365
3209	0.0226491	0.268748	0.268748	-1.07429		4270	0.011943	0.477986	0.477986	-1.6023														1080	0.181046	0.263524	0.263524	-0.163032		2929	0.0321714	0.433406	0.433406	-1.12943
2931	0.00845166	0.268729	0.268729	-1.50237		3477	0.0125227	0.47797	0.47797	-1.5817														720	0.263424	0.100452	0.263424	0.418694		142	0.0156169	0.433316	0.433316	-1.44321
3458	0.00297214	0.2684	0.2684	-1.95571		2368	0.0139517	0.47796	0.47796	-1.53476														174	0.263311	0.257368	0.263311	0.00991444		480	0.00653595	0.433299	0.433299	-1.82148
3279	0.0175474	0.268395	0.268395	-1.18456		2558	0.01188	0.477941	0.477941	-1.60456														2282	0.248865	0.263274	0.263274	-0.0244432		1242	0.00855615	0.433269	0.433269	-1.70448
2355	0.0139093	0.268321	0.268321	-1.28535		2151	0.0130821	0.477941	0.477941	-1.5627														519	0.263053	0.218224	0.263053	0.0811407		2488	0.00936275	0.433235	0.433235	-1.66532
846	0.00858245	0.268274	0.268274	-1.49497		3970	0.00975128	0.477918	0.477918	-1.69029														2790	0.26303	0.248342	0.26303	0.0249552		4314	0.00669751	0.433223	0.433223	-1.8108
129	0.00241327	0.268175	0.268175	-2.04581		230	0.00985472	0.477903	0.477903	-1.6857														2123	0.220119	0.262972	0.262972	-0.077252		760	0.019457	0.433183	0.433183	-1.34759
1186	0.00922722	0.268143	0.268143	-1.4633		2804	0.0167338	0.477894	0.477894	-1.45574														316	0.26294	0.233876	0.26294	0.0508712		1455	0.029515	0.433179	0.433179	-1.16662
113	0.000930542	0.268129	0.268129	-2.45961		3176	0.0163495	0.477884	0.477884	-1.46582														2872	0.262869	0.22192	0.262869	0.0735438		2386	0.0145264	0.433177	0.433177	-1.47451
1461	0.00309598	0.268111	0.268111	-1.93752		497	0.00755556	0.477882	0.477882	-1.80105														754	0.262859	0.202671	0.262859	0.11293		239	0.00715323	0.433115	0.433115	-1.7821
2685	0.0131038	0.268101	0.268101	-1.3109		4184	0.0119703	0.477878	0.477878	-1.60121														1639	0.262561	0.164583	0.262561	0.202845		2590	0.0141427	0.433041	0.433041	-1.486
2188	0.00990362	0.268062	0.268062	-1.43244		1171	0.0239466	0.477868	0.477868	-1.30006														2213	0.262449	0.235953	0.262449	0.0462182		847	0.00730838	0.433036	0.433036	-1.7727
2135	0.0109995	0.268038	0.268038	-1.38682		2877	0.00648091	0.477853	0.477853	-1.86766														1038	0.172503	0.262424	0.262424	-0.182207		1424	0.00890523	0.433007	0.433007	-1.68685
727	0.00893812	0.268016	0.268016	-1.47691		5190	0.00950014	0.477851	0.477851	-1.70156														489	0.262239	0.248661	0.262239	0.0230894		3473	0.0119018	0.432991	0.432991	-1.56086
869	0.00434174	0.267997	0.267997	-1.79047		3718	0.0207698	0.47785	0.47785	-1.36186														1613	0.261999	0.254445	0.261999	0.0127064		3122	0.00913547	0.432955	0.432955	-1.67571
1344	0.0132746	0.26782	0.26782	-1.30482		2399	0.0110351	0.477839	0.477839	-1.6365														1332	0.261884	0.0196078	0.261884	1.12568		833	0.00451191	0.432933	0.432933	-1.98206
2479	0.0126679	0.267665	0.267665	-1.32489		515	0.0151302	0.477831	0.477831	-1.49943														433	0.139572	0.261765	0.261765	-0.273112		1332	0.013751	0.4329	0.4329	-1.49806
2964	0.0148578	0.267468	0.267468	-1.25532		1425	0.0133333	0.477778	0.477778	-1.55429														1684	0.257023	0.261695	0.261695	-0.00782275		2997	0.0185383	0.4329	0.4329	-1.36832
1585	0.0113203	0.267451	0.267451	-1.37339		1101	0.0154033	0.477744	0.477744	-1.49158														1925	0.211191	0.26155	0.26155	-0.0928789		2395	0.0254902	0.432881	0.432881	-1.23
1306	0.00993822	0.267419	0.267419	-1.42988		4820	0.0181685	0.477743	0.477743	-1.41987														2337	0.251176	0.26152	0.26152	-0.0175253		3046	0.0128412	0.432834	0.432834	-1.52771
551	0.00284172	0.267292	0.267292	-1.9734		3440	0.0051451	0.477741	0.477741	-1.9678														1535	0.255297	0.261363	0.261363	-0.010198		1999	0.0287966	0.432834	0.432834	-1.17698
393	0.000196078	0.267255	0.267255	-3.1345		2846	0.00917141	0.477672	0.477672	-1.71669														2330	0.260954	0.261225	0.261225	-0.000451425		4630	0.00319657	0.432823	0.432823	-2.13163
1597	0.00229183	0.267227	0.267227	-2.0667		5040	0.0110042	0.477671	0.477671	-1.63757														831	0.261224	0.258223	0.261224	0.00501848		1934	0.0166566	0.432808	0.432808	-1.41471
1908	0.00264565	0.267136	0.267136	-2.0042		4212	0.0044837	0.477642	0.477642	-2.02747														805	0.261213	0.255668	0.261213	0.00931722		3480	0.0101513	0.432784	0.432784	-1.62975
1210	0.0219178	0.267096	0.267096	-1.08587		1267	0.0124958	0.477634	0.477634	-1.58233														2043	0.183445	0.261101	0.261101	-0.153303		3839	0.00831472	0.432738	0.432738	-1.71638
945	0.00744093	0.267002	0.267002	-1.55489		3659	0.0181681	0.477609	0.477609	-1.41976														2834	0.23741	0.261094	0.261094	-0.0412983		2741	0.0228054	0.43272	0.43272	-1.27817
3487	0.012279	0.266988	0.266988	-1.33733		2501	0.0035014	0.477591	0.477591	-2.13481														551	0.215196	0.260968	0.260968	-0.0837531		3405	0.0189291	0.432655	0.432655	-1.35901
2690	0.012632	0.266742	0.266742	-1.32462		2954	0.0215156	0.477566	0.477566	-1.34628														2124	0.214851	0.260966	0.260966	-0.0844461		154	0.00748253	0.432635	0.432635	-1.76207
3127	0.0109168	0.266737	0.266737	-1.38799		3080	0.0114721	0.477553	0.477553	-1.61938														2842	0.125189	0.260935	0.260935	-0.318968		1705	0.0132151	0.432608	0.432608	-1.51502
1878	0.00357555	0.266644	0.266644	-1.87259		1940	0.0211867	0.477515	0.477515	-1.35292														1903	0.194817	0.260935	0.260935	-0.126906		3326	0.00607089	0.432579	0.432579	-1.85281
360	0.00640357	0.266617	0.266617	-1.61947		2214	0.0130031	0.477503	0.477503	-1.56493														2120	0.260905	0.257904	0.260905	0.00502549		3917	0.00498366	0.432571	0.432571	-1.93851
1231	0.00422847	0.266428	0.266428	-1.7994		428	0.0095648	0.477427	0.477427	-1.69823														234	0.260895	0.130448	0.260895	0.30103		3340	0.0129503	0.432535	0.432535	-1.52374
1470	0.00378039	0.266369	0.266369	-1.84795		2828	0.011828	0.477419	0.477419	-1.60599														498	0.260848	0.108609	0.260848	0.38052		3504	0.000759013	0.432511	0.432511	-2.75575
2628	0.014778	0.266335	0.266335	-1.25581		668	0.00908497	0.477386	0.477386	-1.72055														2871	0.125766	0.260701	0.260701	-0.316579		479	0.0157233	0.432371	0.432371	-1.43931
1855	0.00354809	0.266293	0.266293	-1.87537		953	0.0103482	0.477382	0.477382	-1.664														1308	0.114266	0.260649	0.260649	-0.358138		1491	0.0113636	0.432331	0.432331	-1.5803
652	0.00392157	0.26627	0.26627	-1.83186		1206	0.00960208	0.477364	0.477364	-1.69648														1154	0.260611	0.227855	0.260611	0.0583353		4217	0.0116893	0.432315	0.432315	-1.56801
2436	0.0116971	0.26616	0.26616	-1.35706		2685	0.0135747	0.477362	0.477362	-1.54612														1703	0.260595	0.155914	0.260595	0.22308		569	0.0112922	0.432223	0.432223	-1.58293
3208	0.00601063	0.266154	0.266154	-1.64621		4977	0.0125228	0.477338	0.477338	-1.58113														1548	0.260451	0.118231	0.260451	0.342993		927	0.0224401	0.432099	0.432099	-1.28456
470	0.00227405	0.266133	0.266133	-2.0683		5216	0.0117092	0.477322	0.477322	-1.61028														460	0.122232	0.260392	0.260392	-0.328442		801	5.68343e-05	0.432055	0.432055	-3.88093
305	0.00596338	0.266116	0.266116	-1.64958		1189	0.00864528	0.477317	0.477317	-1.74203														660	0.21092	0.260231	0.260231	-0.0912416		2767	0.0113171	0.432055	0.432055	-1.5818
1484	0.00208729	0.266097	0.266097	-2.10546		4825	0.00683304	0.477302	0.477302	-1.84418														1645	0.260056	0.126779	0.260056	0.312021		1894	0.00264706	0.432026	0.432026	-2.21275
700	0.00658102	0.265968	0.265968	-1.60654		4344	0.012542	0.477301	0.477301	-1.58043														1936	0.233411	0.25995	0.25995	-0.0467677		4294	0.0130211	0.43202	0.43202	-1.52085
1055	0.00201475	0.265947	0.265947	-2.12057		2996	0.0136166	0.47726	0.47726	-1.54469														1161	0.197059	0.259944	0.259944	-0.120284		4415	0.0045323	0.432015	0.432015	-1.97918
2029	0.0156024	0.265807	0.265807	-1.23138		2788	0.0143732	0.477258	0.477258	-1.5212														1681	0.25975	0.245169	0.25975	0.0250901		2813	0.0236326	0.431992	0.431992	-1.26196
107	0.000199402	0.265803	0.265803	-3.12483		1435	0.00985598	0.477251	0.477251	-1.68505														1847	0.247765	0.259583	0.259583	-0.0202358		2083	0.0102014	0.431955	0.431955	-1.62678
3049	0.00234029	0.265781	0.265781	-2.05525		4275	0.0117266	0.477251	0.477251	-1.60957														1073	0.228346	0.259522	0.259522	-0.05558		1032	0.0102076	0.431949	0.431949	-1.62651
1886	0.0108201	0.265779	0.265779	-1.39029		4925	0.00245098	0.477228	0.477228	-2.28939														2010	0.236444	0.259413	0.259413	-0.0402637		539	0.00952381	0.431933	0.431933	-1.65661
287	0.00292844	0.265724	0.265724	-1.95779		2491	0.0117087	0.477199	0.477199	-1.61019														1616	0.259399	0.0810458	0.259399	0.505238		3279	0.0130415	0.43192	0.43192	-1.52008
725	0.00186603	0.265705	0.265705	-2.15348		1711	0.0169468	0.477199	0.477199	-1.44961														2042	0.259389	0.239039	0.259389	0.0354824		2322	0.00687783	0.431916	0.431916	-1.79795
1653	0.00300879	0.265585	0.265585	-1.94581		331	0.00680409	0.477191	0.477191	-1.84592														502	0.200354	0.259274	0.259274	-0.111961		3229	0.00280112	0.43189	0.43189	-2.18804
3538	0.00309804	0.26549	0.26549	-1.93296		3849	0.014597	0.477179	0.477179	-1.51442														2163	0.25927	0.232911	0.25927	0.046562		2207	0.0134362	0.431887	0.431887	-1.50709
2869	0.0113322	0.265283	0.265283	-1.3694		3837	0.0112187	0.477166	0.477166	-1.62873														309	0.259221	0.180194	0.259221	0.15793		1672	0.0206245	0.431881	0.431881	-1.32098
1678	0.00177839	0.265253	0.265253	-2.17363		1157	0.0109748	0.477162	0.477162	-1.63827														1971	0.202886	0.2592	0.2592	-0.106382		2022	0.0103037	0.431872	0.431872	-1.62236
1839	0.00315192	0.265237	0.265237	-1.92506		2814	0.018442	0.477138	0.477138	-1.41284														795	0.238008	0.258966	0.258966	-0.0366517		2790	0.0318869	0.431823	0.431823	-1.13169
2079	0.00438928	0.264976	0.264976	-1.78081		4996	0.00813362	0.477124	0.477124	-1.76835														2105	0.258896	0.256064	0.258896	0.00477722		3874	0.00907689	0.431747	0.431747	-1.67729
854	0.00333022	0.264768	0.264768	-1.90039		228	0.00915033	0.477124	0.477124	-1.71719														2104	0.134051	0.25868	0.25868	-0.285494		534	0.00238474	0.431691	0.431691	-2.25773
2490	0.00621849	0.264734	0.264734	-1.62912		2578	0.0172176	0.477124	0.477124	-1.44266														1696	0.258635	0.176894	0.258635	0.164974		3255	0.0179979	0.431662	0.431662	-1.37992
1674	0.00693114	0.264706	0.264706	-1.58196		3420	0.0110435	0.477124	0.477124	-1.63552														304	0.102484	0.258627	0.258627	-0.40202		740	0.0159125	0.431599	0.431599	-1.43334
1407	0.00868347	0.264586	0.264586	-1.48387		3025	0.00687882	0.477113	0.477113	-1.84111														2053	0.258593	0.135917	0.258593	0.279343		1562	0.0128852	0.431597	0.431597	-1.52499
1894	0.0131642	0.26456	0.26456	-1.30313		1371	0.00542026	0.477108	0.477108	-1.9446														2435	0.258539	0.215629	0.258539	0.0788186		3544	0.0134838	0.431587	0.431587	-1.50526
261	0.00606536	0.264471	0.264471	-1.63952		237	0.00569995	0.477086	0.477086	-1.92273														2603	0.19186	0.258506	0.258506	-0.129485		1252	0.0129649	0.431512	0.431512	-1.52222
1429	0.00555232	0.264415	0.264415	-1.67781		4914	0.0189281	0.477072	0.477072	-1.40148														1906	0.258478	0.235294	0.258478	0.0408117		2220	0.00323956	0.431509	0.431509	-2.1245
2535	0.0131055	0.264302	0.264302	-1.30465		1245	0.00567423	0.477051	0.477051	-1.92466														1773	0.258277	0.248235	0.258277	0.0172227		4489	0.014254	0.431509	0.431509	-1.48105
2125	0.00143168	0.264239	0.264239	-2.26615		2650	0.011209	0.477018	0.477018	-1.62897														2080	0.258267	0.217828	0.258267	0.073956		1060	0.00935143	0.431507	0.431507	-1.66411
2609	0.0138789	0.263973	0.263973	-1.2792		3125	0.0132123	0.47701	0.47701	-1.55755														2800	0.258223	0.210204	0.258223	0.0893543		227	0.00161476	0.431465	0.431465	-2.42684
2835	0.00893087	0.263919	0.263919	-1.47058		761	0.00808475	0.477	0.477	-1.77085														1388	0.21514	0.258181	0.258181	-0.0792029		1788	0.0101397	0.431459	0.431459	-1.62891
208	0.00121036	0.263907	0.263907	-2.33854		3310	0.0153725	0.476988	0.476988	-1.49176														1270	0.180627	0.257961	0.257961	-0.15477		4610	0.00290487	0.431373	0.431373	-2.17173
34	0	0.263676	0.263676	#NUM!		3120	0.0140188	0.47698	0.47698	-1.53179														1792	0.0831988	0.257747	0.257747	-0.491077		1210	0.0115904	0.431373	0.431373	-1.57075
3226	0.00458522	0.263469	0.263469	-1.75937		1223	0.00759994	0.476972	0.476972	-1.79768														144	0.257583	0.233457	0.257583	0.0427087		3208	0.01858	0.431357	0.431357	-1.36579
3298	0.00615537	0.26339	0.26339	-1.63135		4369	0.019399	0.476969	0.476969	-1.39071														512	0.173371	0.257369	0.257369	-0.171579		475	0.0107843	0.431332	0.431332	-1.60202
1594	0.00224296	0.263252	0.263252	-2.06955		5148	0.00347929	0.476928	0.476928	-2.13696														757	0.257166	0.22514	0.257166	0.0577611		3525	0.0253221	0.431317	0.431317	-1.2313
1835	0.00710322	0.263238	0.263238	-1.56889		1653	0.0146734	0.476925	0.476925	-1.51192														114	0.257143	0.200672	0.257143	0.107687		2118	0.0130944	0.431192	0.431192	-1.51758
446	0.00320856	0.263173	0.263173	-1.91393		413	0.012911	0.476923	0.476923	-1.56749														1582	0.257051	0.178243	0.257051	0.159008		3076	0.0206335	0.431192	0.431192	-1.3201
3098	0.00686275	0.263129	0.263129	-1.58367		2311	0.0173002	0.476893	0.476893	-1.44037														772	0.256966	0.150155	0.256966	0.233336		1033	0.0242624	0.431153	0.431153	-1.2497
2012	0.0113175	0.263124	0.263124	-1.36641		2099	0.0170579	0.476809	0.476809	-1.44642														1717	0.256833	0.130992	0.256833	0.292407		1546	0.0233632	0.431107	0.431107	-1.26605
104	0.00145658	0.263081	0.263081	-2.25675		4454	0.00641026	0.476772	0.476772	-1.87144														1772	0.256615	0.0874014	0.256615	0.467763		898	0.0410573	0.431091	0.431091	-1.02118
1183	0.00505357	0.262907	0.262907	-1.7162		1634	0.0132805	0.476749	0.476749	-1.55508														1603	0.256604	0.130596	0.256604	0.293334		3856	0.0107843	0.431071	0.431071	-1.60176
1069	0.00666348	0.262905	0.262905	-1.5961		3537	0.0168132	0.476741	0.476741	-1.45263														515	0.256508	0.181054	0.256508	0.151294		2737	0.0198465	0.431066	0.431066	-1.33686
2815	0.0121115	0.262825	0.262825	-1.33647		2476	0.0119352	0.476726	0.476726	-1.60144														1151	0.157413	0.256484	0.256484	-0.21202		1544	0.0094888	0.431022	0.431022	-1.65729
2837	0.00054902	0.262784	0.262784	-2.68001		4525	0.0134731	0.476723	0.476723	-1.5488														2953	0.256416	0.230891	0.256416	0.0455374		850	0.0104575	0.43102	0.43102	-1.61507
58	0.00207347	0.262745	0.262745	-2.10284		1624	0.0155935	0.476722	0.476722	-1.48532														35	0.233781	0.256415	0.256415	-0.0401341		2226	0.0199072	0.431013	0.431013	-1.33548
1329	0.00752228	0.262603	0.262603	-1.54295		852	0.0272446	0.476668	0.476668	-1.24294														125	0.256286	0.22496	0.256286	0.0566204		2350	0.0188825	0.430919	0.430919	-1.35834
940	0.00335362	0.262502	0.262502	-1.89362		3502	0.0113832	0.476646	0.476646	-1.62193														1999	0.239791	0.256105	0.256105	-0.0285847		2833	0.0136965	0.43089	0.43089	-1.49776
1875	0.00334203	0.262494	0.262494	-1.89511		100	0.00821485	0.476629	0.476629	-1.76358														2396	0.256084	0.137524	0.256084	0.270005		586	0.0126213	0.430797	0.430797	-1.53317
3461	0.00791884	0.262488	0.262488	-1.52045		3032	0.0113939	0.47662	0.47662	-1.6215														861	0.171839	0.255952	0.255952	-0.173037		1723	0.00755479	0.430796	0.430796	-1.75605
2216	0.0097755	0.262461	0.262461	-1.42893		1717	0.00803922	0.476536	0.476536	-1.77288														599	0.238899	0.25594	0.25594	-0.0299248		4634	0.0186829	0.430781	0.430781	-1.36281
2894	0.00663535	0.262372	0.262372	-1.59705		3737	0.00922722	0.476528	0.476528	-1.71302														1416	0.255709	0.136332	0.255709	0.273148		830	0.0139294	0.430776	0.430776	-1.49032
3201	0.000980392	0.262255	0.262255	-2.42732		3248	0.0144608	0.476511	0.476511	-1.51788														971	0.11778	0.255666	0.255666	-0.336602		1579	0.0240402	0.430763	0.430763	-1.2533
2204	0.00920261	0.262205	0.262205	-1.45473		37	0.0100368	0.476508	0.476508	-1.67647														2989	0.143668	0.255556	0.255556	-0.250124		1913	0.0321961	0.430745	0.430745	-1.12642
1107	0.0109069	0.262071	0.262071	-1.38072		1042	0.0127266	0.476508	0.476508	-1.57336														509	0.255498	0.0724706	0.255498	0.547226		824	0.0151227	0.430739	0.430739	-1.45458
460	0.0038293	0.26203	0.26203	-1.83523		236	0.00745098	0.476502	0.476502	-1.80585														856	0.255262	0.121289	0.255262	0.323167		924	0.00601307	0.430641	0.430641	-1.85502
2904	0.0136958	0.261765	0.261765	-1.28132		3381	0.023265	0.476493	0.476493	-1.31135														2921	0.217559	0.255149	0.255149	-0.0692178		2369	0.00885154	0.430588	0.430588	-1.68704
118	0.00115422	0.261702	0.261702	-2.35552		1318	0.00940333	0.476492	0.476492	-1.70477														281	0.0783588	0.25512	0.25512	-0.512657		2358	0.0150116	0.430571	0.430571	-1.45762
1730	0.00376471	0.261647	0.261647	-1.84198		1052	0.0185678	0.476488	0.476488	-1.40929														2390	0.255045	0.206774	0.255045	0.0911209		1484	0.00423529	0.430562	0.430562	-2.00715
1153	0.00558526	0.261557	0.261557	-1.67052		50	0.00770674	0.476471	0.476471	-1.79117														24	0.168029	0.254962	0.254962	-0.181092		4067	0.0102511	0.430547	0.430547	-1.62325
2008	0.00818204	0.261486	0.261486	-1.50459		4011	0.00733163	0.476461	0.476461	-1.81283														1609	0.25495	0.0830792	0.25495	0.486964		2635	0.0103469	0.430528	0.430528	-1.61919
3021	0.0109566	0.261462	0.261462	-1.37773		792	0.00754655	0.476454	0.476454	-1.80027														1382	0.210111	0.254949	0.254949	-0.0840048		2506	0.0237007	0.430431	0.430431	-1.25914
1342	0.00876586	0.26146	0.26146	-1.47461		5187	0.00428011	0.476437	0.476437	-2.04655														1811	0.232225	0.254868	0.254868	-0.040406		542	0.0117647	0.430383	0.430383	-1.56327
1313	0.00902873	0.2614	0.2614	-1.46168		1309	0.0112745	0.476401	0.476401	-1.62587														29	0.254741	0.127102	0.254741	0.301947		1667	0.0128655	0.430341	0.430341	-1.52439
307	0.00218416	0.261355	0.261355	-2.07795		146	0.00309486	0.476396	0.476396	-2.18733														1531	0.254684	0.158025	0.254684	0.207277		4629	0.00583453	0.430225	0.430225	-1.86769
3390	0.00945474	0.261295	0.261295	-1.44148		2739	0.0116878	0.476394	0.476394	-1.61023														2720	0.254675	0.243933	0.254675	0.0187152		3964	0.00583333	0.430147	0.430147	-1.8677
2699	0.0102809	0.261261	0.261261	-1.40505		3661	0.0134318	0.476385	0.476385	-1.54982														67	0.202201	0.254662	0.254662	-0.100181		602	0.0186409	0.430137	0.430137	-1.36314
3068	0.00752301	0.261184	0.261184	-1.54056		4598	0.0139198	0.476382	0.476382	-1.53432														508	0.232587	0.254424	0.254424	-0.0389733		1027	0.0231055	0.430065	0.430065	-1.26982
2606	0.00621418	0.261116	0.261116	-1.62345		1183	0.0107692	0.47635	0.47635	-1.64574														2368	0.254375	0.239099	0.254375	0.0268977		745	0.0229479	0.430061	0.430061	-1.27279
1082	0.00364012	0.260944	0.260944	-1.85543		3180	0.0139346	0.47634	0.47634	-1.53382														654	0.184127	0.254155	0.254155	-0.139981		4034	0.00588235	0.43005	0.43005	-1.86397
2975	0.00119641	0.260884	0.260884	-2.33857		4036	0.0283105	0.476336	0.476336	-1.22597														799	0.254091	0.201217	0.254091	0.101324		2125	0.00710322	0.430041	0.430041	-1.78205
2140	0.00475672	0.260857	0.260857	-1.7391		11	0.00952888	0.47632	0.47632	-1.69886														2749	0.254026	0.152065	0.254026	0.222848		4315	0.0253022	0.429976	0.429976	-1.23029
1639	0.00236239	0.260855	0.260855	-2.04305		383	0.00529942	0.476276	0.476276	-1.95363														574	0.25399	0.214478	0.25399	0.073434		2553	0.0173808	0.429969	0.429969	-1.39337
750	0.00642935	0.260843	0.260843	-1.60821		3612	0.00168067	0.476271	0.476271	-2.45237														2838	0.253979	0.0969435	0.253979	0.41828		4009	0.0166667	0.429954	0.429954	-1.41157
1751	0.0112386	0.260784	0.260784	-1.36557		4648	0.0116642	0.476269	0.476269	-1.611														127	0.198451	0.253813	0.253813	-0.106861		719	0.0350099	0.429895	0.429895	-1.08917
2083	0.00754994	0.260766	0.260766	-1.53831		262	0.0137255	0.476261	0.476261	-1.54032														630	0.253762	0.252275	0.253762	0.00255322		3718	0.0177468	0.429844	0.429844	-1.38419
2724	0.00943523	0.260751	0.260751	-1.44147		2152	0.0140622	0.476253	0.476253	-1.52978														2759	0.181951	0.253708	0.253708	-0.14438		458	0.00433749	0.429828	0.429828	-1.99606
1185	0.00464621	0.260742	0.260742	-1.74911		3227	0.0200288	0.476238	0.476238	-1.37617														1059	0.246962	0.253703	0.253703	-0.0116958		4529	0.00272037	0.429641	0.429641	-2.19848
2036	0.01286	0.26073	0.26073	-1.30695		3516	0.0118295	0.476195	0.476195	-1.60482														2454	0.253664	0.235569	0.253664	0.0321394		4007	0.00421053	0.429598	0.429598	-2.00873
1920	0.00334641	0.260706	0.260706	-1.89157		1652	0.011236	0.476184	0.476184	-1.62716														177	0.251877	0.25362	0.25362	-0.00299484		1963	0.014082	0.429574	0.429574	-1.48437
2347	0.00677362	0.260677	0.260677	-1.58528		2275	0.0165729	0.476181	0.476181	-1.45837														1185	0.232665	0.253394	0.253394	-0.037064		4420	0.0191455	0.42942	0.42942	-1.35082
1466	0.00823529	0.260616	0.260616	-1.50032		1277	0.0339485	0.476125	0.476125	-1.1469														2416	0.167794	0.253333	0.253333	-0.178916		4270	0.0153477	0.429398	0.429398	-1.44682
2150	0.00427171	0.260609	0.260609	-1.78539		2305	0.0099654	0.476125	0.476125	-1.67923														1001	0.25329	0.157776	0.25329	0.205578		2046	0.0241697	0.429372	0.429372	-1.24956
1812	0.00931949	0.260438	0.260438	-1.44631		3224	0.0112965	0.47609	0.47609	-1.62475														2388	0.184179	0.252941	0.252941	-0.137781		4359	0.0114216	0.429338	0.429338	-1.57507
2855	0.0135699	0.260214	0.260214	-1.28275		192	0.00620427	0.47609	0.47609	-1.885														360	0.252941	0.212121	0.252941	0.0764354		2809	0.031663	0.429298	0.429298	-1.13221
147	0.000634371	0.260208	0.260208	-2.61298		637	0.0103959	0.476064	0.476064	-1.6608														2745	0.194224	0.252888	0.252888	-0.114626		3072	0.0180036	0.429278	0.429278	-1.37738
2825	0.00964052	0.260196	0.260196	-1.4312		599	0.00446876	0.47606	0.47606	-2.02747														1060	0.252883	0.204917	0.252883	0.0913419		1243	0.0142024	0.429217	0.429217	-1.48031
463	0	0.260089	0.260089	#NUM!		1544	0.0155499	0.476044	0.476044	-1.48592														2854	0.189865	0.25287	0.25287	-0.124452		2841	0.0154729	0.429212	0.429212	-1.4431
63	0.00127569	0.260052	0.260052	-2.30931		1423	0.00500338	0.476027	0.476027	-1.97837														136	0.12075	0.252833	0.252833	-0.320948		2231	0.0100175	0.429121	0.429121	-1.63182
3533	0.00350877	0.26001	0.26001	-1.86984		4119	0.00752801	0.476015	0.476015	-1.80094														1441	0.252808	0.218252	0.252808	0.0638344		398	0.0178471	0.429112	0.429112	-1.381
999	0.0110517	0.259893	0.259893	-1.37137		33	0.0100412	0.476009	0.476009	-1.67583														2865	0.252788	0.165656	0.252788	0.18355		1223	0.0177543	0.428983	0.428983	-1.38314
133	0.00272331	0.259891	0.259891	-1.97969		2161	0.0124252	0.475996	0.475996	-1.5833														1861	0.188929	0.252735	0.252735	-0.126368		1498	0.0081193	0.428942	0.428942	-1.72288
579	0.00324284	0.259879	0.259879	-1.90385		495	0.0139547	0.475987	0.475987	-1.53288														967	0.147362	0.252638	0.252638	-0.234113		2543	0.00560933	0.428915	0.428915	-1.88346
2502	0.00980392	0.259779	0.259779	-1.4232		3624	0.0163454	0.475927	0.475927	-1.46415														850	0.252523	0.163613	0.252523	0.188484		649	0.0272247	0.428914	0.428914	-1.19741
755	0.00850361	0.259773	0.259773	-1.48499		1643	0.0140523	0.475926	0.475926	-1.52979														557	0.252392	0.128837	0.252392	0.292037		3497	0.0241638	0.428893	0.428893	-1.24918
496	0.0025098	0.259765	0.259765	-2.01494		4295	0.0122964	0.475906	0.475906	-1.58774														1554	0.252384	0.236238	0.252384	0.0287124		2961	0.0202206	0.428881	0.428881	-1.32654
2222	0.012303	0.259669	0.259669	-1.32441		1331	0.0143617	0.475887	0.475887	-1.5203														2057	0.154641	0.252375	0.252375	-0.212723		3713	0.0158852	0.428872	0.428872	-1.43133
1044	0.00499597	0.259602	0.259602	-1.71569		2231	0.0162735	0.475852	0.475852	-1.46599														323	0.252347	0.202971	0.252347	0.0945644		3120	0.033218	0.428835	0.428835	-1.11092
1436	0.00728787	0.259587	0.259587	-1.55168		4971	0.0083459	0.475837	0.475837	-1.75598														194	0.252264	0.102238	0.252264	0.392242		3557	0.0038639	0.428835	0.428835	-2.04526
3344	0.0105263	0.25958	0.25958	-1.392		1378	0.017509	0.475835	0.475835	-1.4342														1774	0.202614	0.252248	0.252248	-0.0951574		1725	0.0147498	0.428778	0.428778	-1.46345
1699	0.0117294	0.259495	0.259495	-1.34485		1904	0.0112894	0.475817	0.475817	-1.62477														2430	0.0834537	0.252242	0.252242	-0.480371		4607	0	0.428742	0.428742	#NUM!
1229	0.00321981	0.25936	0.25936	-1.90607		1581	0.0137341	0.475805	0.475805	-1.53963														1373	0.2522	0.242061	0.2522	0.0178197		4651	0.0124636	0.428616	0.428616	-1.53642
2309	0.0113241	0.259352	0.259352	-1.35989		718	0.0151084	0.475789	0.475789	-1.4982														944	0.25208	0.205853	0.25208	0.0879813		1665	0.00449948	0.428607	0.428607	-1.9789
1494	0.00317063	0.259324	0.259324	-1.9127		2567	0.0153257	0.475772	0.475772	-1.49198														2805	0.244665	0.252075	0.252075	-0.0129578		1994	0.0174815	0.428584	0.428584	-1.38946
3260	0.00265352	0.259176	0.259176	-1.98977		5188	0.00847693	0.475685	0.475685	-1.74908														1327	0.166747	0.252055	0.252055	-0.179436		3865	0.00640219	0.428564	0.428564	-1.82569
3225	0.0168248	0.25914	0.25914	-1.18758		3853	0.0198752	0.475668	0.475668	-1.37899														1503	0.231061	0.251997	0.251997	-0.0376683		1391	0.0151595	0.428446	0.428446	-1.45121
722	0.00677362	0.259109	0.259109	-1.58266		5290	0.00429864	0.475641	0.475641	-2.04395														1839	0.251944	0.233574	0.251944	0.0328786		2626	0.0259667	0.42842	0.42842	-1.21745
2733	0.00205416	0.258964	0.258964	-2.10061		3151	0.00619195	0.475611	0.475611	-1.88542														2160	0.232986	0.25194	0.25194	-0.0339677		3972	0.0152486	0.428414	0.428414	-1.44863
264	0.00701754	0.258947	0.258947	-1.56703		1514	0.00945474	0.475584	0.475584	-1.70158														1982	0.248902	0.251885	0.251885	-0.00517404		4135	0.00536549	0.428403	0.428403	-1.90224
964	0.00685835	0.258841	0.258841	-1.57681		3947	0.0124381	0.475579	0.475579	-1.58247														275	0.251774	0.170882	0.251774	0.168315		2454	0.0222607	0.428403	0.428403	-1.28431
395	0.000833719	0.258793	0.258793	-2.49193		4876	0.0103732	0.475553	0.475553	-1.66129														97	0.251748	0.225703	0.251748	0.0474275		3850	0.00629085	0.428322	0.428322	-1.83306
1569	0.00475342	0.258764	0.258764	-1.7359		3326	0.0146941	0.475549	0.475549	-1.51005														2883	0.150208	0.251614	0.251614	-0.224042		1937	0.0109424	0.428305	0.428305	-1.59264
1264	0.00656209	0.258693	0.258693	-1.59574		2884	0.0103494	0.475542	0.475542	-1.66227														1458	0.251518	0.235009	0.251518	0.0294837		603	0.00962857	0.428248	0.428248	-1.64813
1621	0.0179622	0.258648	0.258648	-1.15835		3056	0.0178933	0.475513	0.475513	-1.42447														2770	0.221609	0.251307	0.251307	-0.0546166		2493	0.00657812	0.428147	0.428147	-1.81349
777	0.00576489	0.258589	0.258589	-1.65182		3078	0.0149186	0.475464	0.475464	-1.50339														1064	0.251194	0.112656	0.251194	0.348256		2557	0.0227685	0.428095	0.428095	-1.27421
211	0.00171569	0.258538	0.258538	-2.17809		222	0.00156863	0.475458	0.475458	-2.48159														1131	0.227919	0.25107	0.25107	-0.0420137		3314	0.0136684	0.428073	0.428073	-1.4958
1060	0.00488853	0.258501	0.258501	-1.72328		904	0.00778234	0.475452	0.475452	-1.786														1712	0.250873	0.106044	0.250873	0.37397		4508	0.00743646	0.428061	0.428061	-1.76014
2138	0.00742959	0.258496	0.258496	-1.54149		1957	0.0116527	0.475451	0.475451	-1.61068														524	0.164277	0.250858	0.250858	-0.183851		2990	0.00651351	0.42804	0.42804	-1.81767
809	0.00651754	0.258382	0.258382	-1.59818		3428	0.016374	0.475446	0.475446	-1.46295														415	0.250855	0.205465	0.250855	0.086685		2130	0.0254725	0.428016	0.428016	-1.22539
2249	0.0140879	0.258377	0.258377	-1.26341		2723	0.00455301	0.47544	0.47544	-2.0188														133	0.172549	0.250842	0.250842	-0.162487		4061	0.0163297	0.427972	0.427972	-1.41844
3156	0.00628931	0.258207	0.258207	-1.61337		3266	0.0171915	0.475421	0.475421	-1.44176														2831	0.24306	0.250747	0.250747	-0.0135237		328	0.023331	0.427863	0.427863	-1.26337
352	0.00369423	0.258142	0.258142	-1.84433		165	0.00313726	0.47541	0.47541	-2.18052														1027	0.250745	0.191765	0.250745	0.116464		1285	0.0299844	0.427833	0.427833	-1.15438
3499	0.00469302	0.258116	0.258116	-1.74036		3972	0.00958156	0.475399	0.475399	-1.69562														2632	0.250666	0.193163	0.250666	0.11317		3709	0.00632511	0.42783	0.42783	-1.8302
2185	0.00355215	0.257999	0.257999	-1.86113		3953	0.00664266	0.475377	0.475377	-1.8547														830	0.24408	0.250644	0.250644	-0.0115251		4477	0.00401439	0.427822	0.427822	-2.02764
2828	0.00451725	0.25798	0.25798	-1.75671		18	0.0128852	0.47535	0.47535	-1.56692														2945	0.211991	0.250603	0.250603	-0.0726695		378	0.0211678	0.427754	0.427754	-1.30552
3400	0.00373917	0.257866	0.257866	-1.83862		4545	0.016283	0.475341	0.475341	-1.46527														2711	0.250545	0.216645	0.250545	0.0631367		3565	0.00474461	0.427693	0.427693	-1.95493
2472	0.0101463	0.257828	0.257828	-1.40502		3123	0.023033	0.475304	0.475304	-1.31462														152	0.25043	0.226984	0.25043	0.0426911		1054	0.0112045	0.427661	0.427661	-1.58171
2207	0.016594	0.257807	0.257807	-1.19134		1471	0.00885984	0.475236	0.475236	-1.72948														1292	0.248508	0.25042	0.25042	-0.00332949		972	0.0145498	0.427531	0.427531	-1.46811
1838	0.00915033	0.257794	0.257794	-1.44984		1801	0.0149733	0.475223	0.475223	-1.50158														647	0.242561	0.250231	0.250231	-0.0135204		752	0.0174548	0.427528	0.427528	-1.38905
515	0.00096483	0.257703	0.257703	-2.42667		2292	0.0112181	0.475223	0.475223	-1.62698														1110	0.25	0.0989496	0.25	0.402526		361	0.0080112	0.427507	0.427507	-1.72725
2640	0.0117079	0.257516	0.257516	-1.34233		3207	0.0136933	0.475217	0.475217	-1.54038														107	0.249895	0.235364	0.249895	0.0260172		3213	0.00958054	0.427501	0.427501	-1.64955
2109	0.00482078	0.257325	0.257325	-1.72736		846	0.0190021	0.475211	0.475211	-1.39809														582	0.249871	0.154882	0.249871	0.207715		3291	0.0134519	0.427497	0.427497	-1.50215
1659	0.0106443	0.257303	0.257303	-1.38333		2338	0.0131976	0.475204	0.475204	-1.55639														1476	0.24986	0.229655	0.24986	0.0366216		860	0.00675751	0.427451	0.427451	-1.8011
758	0.00852846	0.257263	0.257263	-1.47951		4188	0.0217897	0.475152	0.475152	-1.33858														1098	0.249783	0.178287	0.249783	0.146444		303	0.0228136	0.42742	0.42742	-1.27266
1386	0.00796521	0.257176	0.257176	-1.50903		1795	0.0167667	0.47515	0.47515	-1.45238														946	0.24976	0.177464	0.24976	0.148413		4073	0.0114379	0.427342	0.427342	-1.57243
2832	0.00981845	0.25711	0.25711	-1.41808		5083	0.00528559	0.475078	0.475078	-1.95367														2401	0.249758	0.176162	0.249758	0.151608		883	0.00902637	0.427248	0.427248	-1.67517
381	0.00107651	0.257009	0.257009	-2.37793		557	0.0120839	0.475057	0.475057	-1.59454														2654	0.204614	0.24974	0.24974	-0.0865544		2884	0.0219298	0.427245	0.427245	-1.28964
779	0.00385154	0.256933	0.256933	-1.82419		2438	0.00930233	0.474966	0.474966	-1.70807														1917	0.244169	0.249673	0.249673	-0.00968097		733	0.00605832	0.427099	0.427099	-1.84818
450	0.006226	0.256923	0.256923	-1.61559		1602	0.0315114	0.474961	0.474961	-1.17819														2015	0.249673	0.17902	0.249673	0.144471		2879	0.0151039	0.427063	0.427063	-1.4514
3275	0.0101575	0.256831	0.256831	-1.40286		3020	0.00701464	0.474952	0.474952	-1.83064														368	0.249531	0.130477	0.249531	0.281589		905	0.0163008	0.427041	0.427041	-1.41826
232	0.0097156	0.25681	0.25681	-1.42214		3692	0.0155437	0.474938	0.474938	-1.48508														2036	0.249166	0.1777	0.249166	0.146802		917	0.0109057	0.42699	0.42699	-1.59276
2346	0.00568627	0.256797	0.256797	-1.65476		3742	0.019959	0.47492	0.47492	-1.37648														227	0.249142	0.178358	0.249142	0.145155		2477	0.0149629	0.426956	0.426956	-1.45537
1000	0.0126172	0.256692	0.256692	-1.30845		2836	0.0267471	0.474892	0.474892	-1.24932														2481	0.249109	0.226337	0.249109	0.0416336		26	0.0198001	0.426951	0.426951	-1.33371
1472	0.00811288	0.256645	0.256645	-1.50016		2014	0.0166362	0.474875	0.474875	-1.45552														465	0.248964	0.183081	0.248964	0.133492		4543	0.0221666	0.426923	0.426923	-1.28465
3060	0.00469099	0.25654	0.25654	-1.73789		2127	0.0140569	0.474869	0.474869	-1.52868														2078	0.248916	0.117544	0.248916	0.325854		984	0.00504738	0.426907	0.426907	-1.92727
2338	0.0132294	0.256508	0.256508	-1.28756		4646	0.0138828	0.474866	0.474866	-1.5341														1585	0.248914	0.203286	0.248914	0.087942		433	0.00774826	0.42685	0.42685	-1.74107
180	0.000428922	0.256495	0.256495	-2.7767		4154	0.0163488	0.474814	0.474814	-1.46304														2136	0.146	0.248907	0.248907	-0.231685		2596	0.0215613	0.426824	0.426824	-1.29657
1358	0.0120963	0.256445	0.256445	-1.32634		1788	0.0157513	0.474813	0.474813	-1.47921														389	0.2489	0.138492	0.2489	0.254601		3963	0.0213848	0.426808	0.426808	-1.30013
1106	0.00249946	0.256367	0.256367	-2.01102		4940	0.0128255	0.474799	0.474799	-1.56844														1566	0.219796	0.248793	0.248793	-0.0538183		1247	0.0180126	0.426786	0.426786	-1.37463
3161	0.00622837	0.256363	0.256363	-1.61448		305	0.0200304	0.47478	0.47478	-1.3748														865	0.248679	0.246151	0.248679	0.00443742		2527	0.0103438	0.426712	0.426712	-1.61545
906	0.007575	0.25636	0.25636	-1.52947		4462	0.0184561	0.474757	0.474757	-1.41033														1472	0.138605	0.248602	0.248602	-0.253725		567	0.00338066	0.426707	0.426707	-2.10113
1236	0.0109804	0.256314	0.256314	-1.36815		4069	0.00936608	0.474738	0.474738	-1.7049														1365	0.235544	0.248483	0.248483	-0.0232241		92	0.00798074	0.426694	0.426694	-1.72807
2819	0.0106169	0.256193	0.256193	-1.38257		20	0.00866873	0.474716	0.474716	-1.73848														427	0.248343	0.0956051	0.248343	0.414572		2244	0.018345	0.426587	0.426587	-1.36649
536	0.00169832	0.256137	0.256137	-2.17845		309	0.00384261	0.474694	0.474694	-2.09179														251	0.157353	0.248249	0.248249	-0.198013		1464	0.0313726	0.42652	0.42652	-1.13339
3471	0.00892209	0.256126	0.256126	-1.45799		2021	0.0217755	0.474687	0.474687	-1.33844														895	0.248097	0.177768	0.248097	0.144767		3219	0.00780812	0.426506	0.426506	-1.73738
1769	0.00424837	0.256094	0.256094	-1.78018		1749	0.0129039	0.474685	0.474685	-1.56568														919	0.248027	0.209925	0.248027	0.0724351		1135	0.018605	0.426461	0.426461	-1.36025
3490	0.00661399	0.255838	0.255838	-1.5875		4515	0.0118721	0.474671	0.474671	-1.60186														935	0.195693	0.247927	0.247927	-0.102749		2074	0.0224111	0.426452	0.426452	-1.27941
1884	0.00546569	0.255833	0.255833	-1.67031		5151	0.0174104	0.474645	0.474645	-1.43556														2354	0.229929	0.247921	0.247921	-0.0327192		961	0.011329	0.426434	0.426434	-1.57566
678	0.00320856	0.255717	0.255717	-1.90145		191	0.00908271	0.4746	0.4746	-1.71811														1665	0.247862	0.176329	0.247862	0.147887		862	0.0247118	0.426426	0.426426	-1.23694
789	0.00137644	0.255681	0.255681	-2.26894		794	0.00323799	0.474582	0.474582	-2.16604														889	0.227881	0.247596	0.247596	-0.036036		2340	0.0120448	0.426407	0.426407	-1.54902
29	0.000613983	0.255615	0.255615	-2.61943		4149	0.015978	0.474575	0.474575	-1.47278														2647	0.194215	0.247525	0.247525	-0.105337		4410	0.0108855	0.426335	0.426335	-1.5929
1226	0.00881485	0.255596	0.255596	-1.46234		1399	0.00729927	0.474567	0.474567	-1.81302														1029	0.152013	0.247481	0.247481	-0.211659		2405	0.00782437	0.426288	0.426288	-1.73625
3005	0.00771242	0.255373	0.255373	-1.51998		2643	0.0139915	0.474549	0.474549	-1.53042														1693	0.21462	0.247404	0.247404	-0.0617372		3125	0.0115802	0.426251	0.426251	-1.56595
1720	0.00291468	0.255326	0.255326	-1.9425		667	0.0202763	0.474525	0.474525	-1.36927														615	0.246831	0.079389	0.246831	0.492639		3312	0.00472895	0.42624	0.42624	-1.95489
88	0.00224442	0.255297	0.255297	-2.05594		485	0.0139637	0.47451	0.47451	-1.53124														2262	0.212666	0.246765	0.246765	-0.064585		1641	0.0102374	0.426213	0.426213	-1.61944
170	0.000864074	0.255234	0.255234	-2.47039		3239	0.0137255	0.47451	0.47451	-1.53872														396	0.246751	0.138998	0.246751	0.249251		411	0.0139037	0.426203	0.426203	-1.48648
2930	0.000465271	0.255101	0.255101	-2.73901		3647	0.0176086	0.47451	0.47451	-1.43052														1930	0.246638	0.240058	0.246638	0.0117423		4362	0.00630956	0.426093	0.426093	-1.8295
1656	0.00870266	0.255063	0.255063	-1.467		4094	0.014267	0.474472	0.474472	-1.52188														110	0.246586	0.060311	0.246586	0.611571		3427	0.0107843	0.426087	0.426087	-1.59671
1314	0.0107725	0.255044	0.255044	-1.3743		227	0.00595777	0.474465	0.474465	-1.90112														2664	0.164439	0.246569	0.246569	-0.175934		1597	0.0229649	0.426025	0.426025	-1.26837
1394	0.00672269	0.254972	0.254972	-1.57895		4700	0.0190089	0.47441	0.47441	-1.3972														1420	0.246495	0.147188	0.246495	0.223936		3146	0.0128499	0.42602	0.42602	-1.52053
1351	0.00392157	0.254956	0.254956	-1.81301		2717	0.0141253	0.474396	0.474396	-1.52614														2754	0.246442	0.111522	0.246442	0.344353		1043	0.0147702	0.426005	0.426005	-1.46003
1432	0.00356863	0.254863	0.254863	-1.85381		3989	0.0110727	0.474394	0.474394	-1.63189														1018	0.246393	0.120385	0.246393	0.311057		775	0.00575448	0.426002	0.426002	-1.86941
733	0.00185383	0.254688	0.254688	-2.13794		467	0.0133643	0.474381	0.474381	-1.55018														432	0.205671	0.246354	0.246354	-0.0783862		3513	0.0117647	0.425965	0.425965	-1.55879
1071	0.00486425	0.254563	0.254563	-1.71878		5172	0.00527903	0.474359	0.474359	-1.95355														2709	0.23085	0.246318	0.246318	-0.028167		3906	0.0152117	0.425952	0.425952	-1.44718
80	0.00245929	0.254271	0.254271	-2.01449		1343	0.0209653	0.474359	0.474359	-1.35461														77	0.24629	0.178162	0.24629	0.140631		1916	0.00352411	0.425941	0.425941	-2.0823
1085	0.0101499	0.25421	0.25421	-1.39873		4362	0.0121858	0.474326	0.474326	-1.59022														1614	0.0820028	0.246289	0.246289	-0.477615		4036	0.00653595	0.425929	0.425929	-1.81403
1238	0.00380152	0.254182	0.254182	-1.82519		2599	0.0230696	0.474267	0.474267	-1.31298														950	0.208065	0.246245	0.246245	-0.073168		3496	0.00484069	0.425919	0.425919	-1.94442
1431	0.00872211	0.254158	0.254158	-1.46448		2495	0.010929	0.474253	0.474253	-1.63743														2607	0.156938	0.246229	0.246229	-0.195611		233	0.0073132	0.425914	0.425914	-1.76521
820	0.00679739	0.254155	0.254155	-1.57276		3469	0.0151474	0.474225	0.474225	-1.49565														2419	0.141483	0.24614	0.24614	-0.240478		1270	0.0171495	0.425885	0.425885	-1.39504
3138	0.00406162	0.254108	0.254108	-1.79632		5087	0.0103251	0.474212	0.474212	-1.66208														463	0.245909	0.0971503	0.245909	0.403329		3089	0.0260935	0.425867	0.425867	-1.21274
9	0.00724638	0.254092	0.254092	-1.54487		85	0.00703954	0.474188	0.474188	-1.82841														1868	0.202231	0.245774	0.245774	-0.084688		4416	0.00241327	0.425792	0.425792	-2.24659
182	0.00124183	0.254052	0.254052	-2.31086		4761	0.0141626	0.474185	0.474185	-1.5248														709	0.245761	0.126528	0.245761	0.288326		720	0.00544118	0.425784	0.425784	-1.8935
2593	0.0119384	0.253959	0.253959	-1.32782		4726	0.00882353	0.474183	0.474183	-1.7303														109	0.245692	0.153892	0.245692	0.203176		856	0.013189	0.425676	0.425676	-1.50887
2768	0.0134135	0.253922	0.253922	-1.27716		2407	0.0128044	0.474181	0.474181	-1.56859														2752	0.245606	0.135367	0.245606	0.258728		165	0.00254685	0.425671	0.425671	-2.22307
3505	0.00485	0.25389	0.25389	-1.7189		1329	0.00700692	0.474135	0.474135	-1.83037														2014	0.192784	0.24549	0.24549	-0.104962		1852	0.0151878	0.42559	0.42559	-1.4475
1200	0.00295172	0.25389	0.25389	-1.93457		2281	0.0137681	0.474126	0.474126	-1.53702														2208	0.245476	0.163399	0.245476	0.176761		4119	0.0126697	0.425581	0.425581	-1.52622
1688	0.00302718	0.25387	0.25387	-1.92357		1091	0.010954	0.474057	0.474057	-1.63626														2272	0.155707	0.245325	0.245325	-0.197434		4574	0.00836992	0.425519	0.425519	-1.7062
3384	0.00722394	0.253705	0.253705	-1.54555		833	0.00795439	0.474037	0.474037	-1.77521														2608	0.245127	0.142308	0.245127	0.236162		1867	0.0377739	0.42549	0.42549	-1.0517
2022	0.009328	0.253684	0.253684	-1.4345		1304	0.0188764	0.474012	0.474012	-1.39987														380	0.179847	0.245085	0.245085	-0.134414		1184	0.0109684	0.42548	0.42548	-1.58873
1194	0.0111328	0.253675	0.253675	-1.35767		1410	0.0181473	0.47397	0.47397	-1.41694														2228	0.245039	0.137493	0.245039	0.250955		2998	0.0125018	0.425475	0.425475	-1.5319
1605	0.00332739	0.253674	0.253674	-1.88217		3850	0.0116436	0.473965	0.473965	-1.60966														2225	0.244983	0.173287	0.244983	0.150369		4248	0.000190367	0.425433	0.425433	-3.34924
1960	0.00419677	0.253664	0.253664	-1.78134		3119	0.0155584	0.473956	0.473956	-1.48377														705	0.244975	0.217892	0.244975	0.050881		645	0.0159314	0.425429	0.425429	-1.42657
2722	0.0162318	0.25359	0.25359	-1.19377		2505	0.01129	0.473953	0.473953	-1.62304														2554	0.139869	0.244908	0.244908	-0.243281		3853	0.00576868	0.425405	0.425405	-1.86773
573	0.00848846	0.253487	0.253487	-1.47513		2321	0.0103523	0.473939	0.473939	-1.66068														789	0.244809	0.160206	0.244809	0.184149		1041	0.0170064	0.425315	0.425315	-1.3981
3326	0.00171258	0.25314	0.25314	-2.16971		5154	0.00756413	0.473905	0.473905	-1.79693														2692	0.244737	0.175387	0.244737	0.144702		1703	0.0199204	0.425291	0.425291	-1.32939
1196	0.0046396	0.253135	0.253135	-1.73687		4791	0.00789257	0.473867	0.473867	-1.77844														140	0.172868	0.244551	0.244551	-0.150654		1985	0.0143237	0.425291	0.425291	-1.47263
1649	0.00848283	0.252927	0.252927	-1.47446		3928	0.0143362	0.473867	0.473867	-1.51922														2766	0.244513	0.103337	0.244513	0.374047		2729	0.0123606	0.42524	0.42524	-1.53659
1611	0.0125173	0.252921	0.252921	-1.30547		2179	0.0143646	0.473838	0.473838	-1.51834														648	0.244421	0.238217	0.244421	0.0111643		3345	0.00487395	0.42521	0.42521	-1.94072
2039	0.0139335	0.252882	0.252882	-1.25886		4427	0.0130885	0.473835	0.473835	-1.55874														1675	0.244359	0.0911604	0.244359	0.428222		1907	0.0149871	0.425201	0.425201	-1.45288
2534	0.0105198	0.252848	0.252848	-1.38085		3564	0.0099839	0.473828	0.473828	-1.67632														2982	0.244151	0.110412	0.244151	0.344641		2639	0.0271263	0.425178	0.425178	-1.19518
3457	0.00709617	0.252827	0.252827	-1.5518		1034	0.00880932	0.473809	0.473809	-1.73066														1650	0.244101	0.188717	0.244101	0.111758		1570	0.0133607	0.425171	0.425171	-1.50273
383	0.00132827	0.252815	0.252815	-2.27951		3519	0.016185	0.473807	0.473807	-1.46649														839	0.244002	0.0987313	0.244002	0.392939		2508	0.0117647	0.425131	0.425131	-1.55794
947	0.0103256	0.252671	0.252671	-1.38864		737	0.00846702	0.473797	0.473797	-1.74786														2359	0.201961	0.243946	0.243946	-0.0820275		2441	0.0187853	0.42513	0.42513	-1.3547
1790	0.00658026	0.252642	0.252642	-1.58426		4118	0.00933063	0.473766	0.473766	-1.70565														2381	0.243929	0.242166	0.243929	0.0031501		442	0.000631439	0.425125	0.425125	-2.82818
421	0.00508021	0.252585	0.252585	-1.69652		1085	0.0243889	0.473758	0.473758	-1.28836														2648	0.243891	0.237029	0.243891	0.0123956		3438	0.00755719	0.425109	0.425109	-1.75014
1447	0.00547386	0.252431	0.252431	-1.66385		15	0.00437406	0.473756	0.473756	-2.03467														876	0.143114	0.243799	0.243799	-0.23135		4146	0.0151883	0.425086	0.425086	-1.44697
2203	0.00971949	0.252425	0.252425	-1.41449		5205	0.0105581	0.473744	0.473744	-1.65196														1322	0.243752	0.101961	0.243752	0.378516		407	0.0114575	0.425084	0.425084	-1.56938
1411	0.0088522	0.252356	0.252356	-1.45496		2984	0.0137053	0.473742	0.473742	-1.53865														1000	0.0807741	0.243748	0.243748	-0.47967		148	0.00824535	0.425038	0.425038	-1.71222
2283	0.00392157	0.252196	0.252196	-1.80828		1720	0.0376906	0.473638	0.473638	-1.09921														348	0.243728	0.18392	0.243728	0.122278		2004	0.0136471	0.424993	0.424993	-1.49334
373	0.00504483	0.252182	0.252182	-1.69887		465	0.00266885	0.473638	0.473638	-2.24912														175	0.243697	0.136765	0.243697	0.250877		2925	0.0176373	0.424993	0.424993	-1.38195
497	0.0028356	0.252127	0.252127	-1.94897		3373	0.0172476	0.473638	0.473638	-1.43872														2503	0.243439	0.216876	0.243439	0.0501782		3365	0.00999274	0.424866	0.424866	-1.62857
2681	0.00716231	0.252097	0.252097	-1.54651		1728	0.0187965	0.473631	0.473631	-1.40136														738	0.226299	0.243425	0.243425	-0.0316833		4279	0.00973783	0.424851	0.424851	-1.63977
1417	0.00532741	0.25209	0.25209	-1.67504		163	0.00866393	0.473628	0.473628	-1.73772														12	0.243355	0.0921569	0.243355	0.421713		2076	0.00836601	0.424837	0.424837	-1.7057
359	0.00477408	0.252089	0.252089	-1.72266		1170	0.00929241	0.473615	0.473615	-1.7073														2137	0.237522	0.243333	0.243333	-0.0104972		2299	0.0283899	0.4248	0.4248	-1.17502
176	0.00333333	0.252026	0.252026	-1.87857		1138	0.0166185	0.47361	0.47361	-1.45483														2267	0.243191	0.157507	0.243191	0.188647		3938	0.00802256	0.424785	0.424785	-1.72386
975	0.00670462	0.251992	0.251992	-1.57501		3788	0.0191689	0.473559	0.473559	-1.39278														2181	0.109872	0.24307	0.24307	-0.344846		143	0.0226868	0.424761	0.424761	-1.27237
1154	0.00190137	0.251812	0.251812	-2.12201		1374	0.0108068	0.473552	0.473552	-1.64167														358	0.242957	0.237277	0.242957	0.0102729		1362	0.00976827	0.424742	0.424742	-1.63831
1904	0.0105424	0.251693	0.251693	-1.37793		1647	0.032805	0.473547	0.473547	-1.15942														756	0.242917	0.183104	0.242917	0.12276		2375	0.0163206	0.42474	0.42474	-1.41539
3473	0.00158302	0.251664	0.251664	-2.20134		769	0.00357757	0.473547	0.473547	-2.12177														1557	0.24289	0.234932	0.24289	0.0144683		4617	0.00863465	0.424681	0.424681	-1.69182
3306	0.00308349	0.25166	0.25166	-1.91177		235	0.00851393	0.473529	0.473529	-1.74522														2858	0.242845	0.195844	0.242845	0.0934175		2408	0.01875	0.424632	0.424632	-1.35501
3342	0.00143472	0.251554	0.251554	-2.24386		2371	0.0149733	0.4735	0.4735	-1.5														2819	0.242796	0.235862	0.242796	0.0125831		878	0.00644258	0.42461	0.42461	-1.81893
3459	0.00723982	0.251433	0.251433	-1.54069		4310	0.00578431	0.47348	0.47348	-1.91305														636	0.242781	0.157992	0.242781	0.18658		2645	0.0173592	0.424591	0.424591	-1.38844
3144	0.00517429	0.251416	0.251416	-1.68654		2219	0.0145338	0.473469	0.473469	-1.51291														168	0.24277	0.220752	0.24277	0.0412904		755	0.00769571	0.424502	0.424502	-1.74163
161	0.00190918	0.251393	0.251393	-2.11951		1240	0.00886959	0.473457	0.473457	-1.72738														1345	0.242577	0.119048	0.242577	0.309129		1577	0.0219541	0.424501	0.424501	-1.28636
2876	0.0101924	0.251313	0.251313	-1.39194		2402	0.0164216	0.473456	0.473456	-1.45986														104	0.24255	0.179008	0.24255	0.131929		2973	0.0055968	0.424443	0.424443	-1.87988
989	0.00683995	0.251224	0.251224	-1.56501		2618	0.0117647	0.47344	0.47344	-1.60468														2508	0.225839	0.242488	0.242488	-0.0308906		4114	0.0111922	0.424417	0.424417	-1.57888
1994	0.0157466	0.251222	0.251222	-1.20287		3444	0.0138087	0.47344	0.47344	-1.53511														279	0.242463	0.155362	0.242463	0.193302		3836	0.0146327	0.424407	0.424407	-1.46246
127	0.00245524	0.251185	0.251185	-2.0099		2812	0.019233	0.473428	0.473428	-1.39121														332	0.242364	0.120961	0.242364	0.301823		1211	0.00867499	0.424401	0.424401	-1.68951
1627	0.00844134	0.25118	0.25118	-1.47357		2259	0.0200493	0.473419	0.473419	-1.37315														2037	0.24232	0.156928	0.24232	0.188689		3581	0.00933504	0.424382	0.424382	-1.65764
187	0.00937255	0.251098	0.251098	-1.42799		581	0.00866076	0.473389	0.473389	-1.73766														1477	0.242168	0.172549	0.242168	0.147205		3812	0.00324284	0.424359	0.424359	-2.11681
547	0.00282949	0.25108	0.25108	-1.9481		1325	0.00990035	0.473385	0.473385	-1.67956														32	0.222529	0.242058	0.242058	-0.0365326		4645	0.00521739	0.424348	0.424348	-1.91027
386	0.00374856	0.251038	0.251038	-1.82588		4541	0.0115513	0.473363	0.473363	-1.61256														2081	0.242055	0.214724	0.242055	0.0520329		4140	0.0269356	0.424336	0.424336	-1.19738
1507	0.00218153	0.251006	0.251006	-2.06092		1840	0.01643	0.47336	0.47336	-1.45955														1515	0.229237	0.242049	0.242049	-0.0236182		589	0.036551	0.424334	0.424334	-1.06481
890	0.00329132	0.25098	0.25098	-1.88227		4198	0.01179	0.473346	0.473346	-1.60366														2903	0.170106	0.242044	0.242044	-0.153175		870	0.0075319	0.424276	0.424276	-1.75074
1028	0.00655031	0.25098	0.25098	-1.58338		4159	0.0117647	0.473326	0.473326	-1.60458														899	0.241948	0.129701	0.241948	0.270778		671	0.0169424	0.424265	0.424265	-1.39866
3249	0.0133076	0.25098	0.25098	-1.27554		25	0.00102302	0.473316	0.473316	-2.66527														2157	0.24179	0.207411	0.24179	0.0666056		3183	0.0118312	0.424227	0.424227	-1.55457
887	0.00929557	0.250763	0.250763	-1.43099		2943	0.0167205	0.473303	0.473303	-1.45189														8	0.241741	0.21732	0.241741	0.04625		3741	0.0283976	0.424206	0.424206	-1.1743
2221	0.000937012	0.250668	0.250668	-2.42735		5145	0.0133198	0.473293	0.473293	-1.55063														1421	0.241692	0.139407	0.241692	0.238977		3226	0.0133462	0.424175	0.424175	-1.50219
475	0.00211977	0.250599	0.250599	-2.07269		4281	0.0105947	0.473275	0.473275	-1.65002														1662	0.200766	0.241678	0.241678	-0.0805469		2836	0.010368	0.42412	0.42412	-1.61179
3535	0.000175968	0.250578	0.250578	-3.15351		968	0.0114604	0.473225	0.473225	-1.61587														2994	0.193842	0.241646	0.241646	-0.0957321		925	0.0228501	0.424116	0.424116	-1.2686
1345	0.00376574	0.250513	0.250513	-1.82298		4790	0.0139303	0.473222	0.473222	-1.5311														1905	0.241636	0.178443	0.241636	0.131663		638	0.012963	0.42411	0.42411	-1.51477
569	0.00358727	0.250479	0.250479	-1.84401		2101	0.0164831	0.473213	0.473213	-1.45802														1041	0.241503	0.0894771	0.241503	0.431211		4015	0.00586032	0.424102	0.424102	-1.85955
2903	0.00648259	0.250244	0.250244	-1.58662		2907	0.0148104	0.473196	0.473196	-1.50447														707	0.241483	0.0922181	0.241483	0.41807		2538	0.0144657	0.424101	0.424101	-1.46713
592	0.000922722	0.250173	0.250173	-2.43317		238	0.0143331	0.473184	0.473184	-1.51869														438	0.125817	0.241394	0.241394	-0.282988		392	0.0202455	0.424071	0.424071	-1.32111
1013	0.00562338	0.250019	0.250019	-1.64797		584	0.0107843	0.473173	0.473173	-1.64223														2443	0.222981	0.241324	0.241324	-0.0343323		4394	0.00461361	0.424068	0.424068	-1.96339
3432	0.00327869	0.250016	0.250016	-1.88227		1662	0.0116253	0.473168	0.473168	-1.60961														760	0.225269	0.241262	0.241262	-0.0297879		1435	0.0135351	0.424062	0.424062	-1.49597
3282	0.00542636	0.249932	0.249932	-1.66331		2966	0.00884053	0.473127	0.473127	-1.7285														2449	0.241255	0.233203	0.241255	0.0147427		2601	0.0122663	0.424054	0.424054	-1.53871
1158	0.00357555	0.249827	0.249827	-1.8443		3305	0.016429	0.473113	0.473113	-1.45935														2175	0.241201	0.194887	0.241201	0.0925966		59	0.00734563	0.423968	0.423968	-1.7613
447	0.00329013	0.249817	0.249817	-1.88041		2056	0.0166185	0.473095	0.473095	-1.45436														642	0.23852	0.241082	0.241082	-0.00463939		1655	0.00209943	0.423965	0.423965	-2.30523
2145	0.0137255	0.249804	0.249804	-1.26007		1177	0.0133558	0.473095	0.473095	-1.54928														1188	0.241015	0.233844	0.241015	0.013119		1918	0.0214679	0.423932	0.423932	-1.29551
516	0.00392157	0.249739	0.249739	-1.80403		654	0.00789997	0.473089	0.473089	-1.77732														646	0.154793	0.240959	0.240959	-0.192191		557	0.00605708	0.423879	0.423879	-1.84498
1169	0.008036	0.249695	0.249695	-1.49237		4984	0.0124442	0.472976	0.472976	-1.57987														2495	0.140331	0.240907	0.240907	-0.234698		359	0.00534145	0.423867	0.423867	-1.89957
2397	0.010084	0.249636	0.249636	-1.39367		245	0.0268542	0.472975	0.472975	-1.24583														2096	0.2409	0.236199	0.2409	0.00855848		705	0.02	0.423856	0.423856	-1.32619
1467	0.0038079	0.249503	0.249503	-1.81639		884	0.00784314	0.472966	0.472966	-1.78034														2627	0.173963	0.240759	0.240759	-0.141124		1571	0.0197671	0.423828	0.423828	-1.33125
2870	0.0114535	0.249424	0.249424	-1.338		684	0.00797278	0.472954	0.472954	-1.77321														1864	0.240542	0.196742	0.240542	0.0872948		2721	0.0214359	0.423824	0.423824	-1.29604
2946	0.00289855	0.249275	0.249275	-1.9345		4732	0.014845	0.472909	0.472909	-1.5032														2780	0.211021	0.2405	0.2405	-0.0567901		4665	0.000854203	0.423762	0.423762	-2.69556
1606	0.015975	0.249248	0.249248	-1.19319		4312	0.00587332	0.472901	0.472901	-1.90589														2869	0.240482	0.109188	0.240482	0.342906		1492	0.00541287	0.42375	0.42375	-1.89368
2031	0.00682643	0.249237	0.249237	-1.56242		2636	0.016324	0.472895	0.472895	-1.46194														959	0.163898	0.240475	0.240475	-0.166497		2315	0.00832783	0.423728	0.423728	-1.70656
332	0.00325792	0.24917	0.24917	-1.88356		1996	0.0132201	0.472893	0.472893	-1.55353														355	0.240427	0.227682	0.240427	0.0236547		2898	0.00598777	0.423614	0.423614	-1.8497
59	0.00210263	0.249111	0.249111	-2.07363		1742	0.0160749	0.472885	0.472885	-1.46861														2959	0.240409	0.189883	0.240409	0.102464		1029	0.0205978	0.423606	0.423606	-1.31314
3325	0.00808824	0.249081	0.249081	-1.48849		2447	0.0147813	0.472851	0.472851	-1.50501														122	0.240409	0.163342	0.240409	0.167854		1662	0.00909314	0.423603	0.423603	-1.66825
1464	0.0137576	0.249052	0.249052	-1.25775		2337	0.0194585	0.472848	0.472848	-1.38561														790	0.24027	0.0926677	0.24027	0.413772		1503	0.0333068	0.423582	0.423582	-1.1044
227	0.00112045	0.24902	0.24902	-2.34684		727	0.00228758	0.472829	0.472829	-2.31533														2886	0.233864	0.240138	0.240138	-0.0114984		204	0.0168301	0.423576	0.423576	-1.40085
250	0.00290487	0.248947	0.248947	-1.93298		839	0.00464779	0.472803	0.472803	-2.00743														1249	0.239986	0.0721289	0.239986	0.522077		1087	0.00631439	0.423529	0.423529	-1.82655
721	0.00531046	0.248911	0.248911	-1.67091		2003	0.018252	0.472799	0.472799	-1.41337														2041	0.238742	0.23997	0.23997	-0.00222846		47	0.0067165	0.423529	0.423529	-1.79974
8	0.000248201	0.248896	0.248896	-3.00121		5129	0.00791317	0.472794	0.472794	-1.77632														796	0.239959	0.124206	0.239959	0.285997		1931	0.010719	0.423455	0.423455	-1.59665
843	0.0104207	0.248753	0.248753	-1.37787		2637	0.00739312	0.472774	0.472774	-1.80583														1384	0.239957	0.0962791	0.239957	0.396601		1669	0.0206335	0.423409	0.423409	-1.31219
1847	0.0124494	0.24874	0.24874	-1.3006		3051	0.0116888	0.472764	0.472764	-1.60687														2571	0.239956	0.203108	0.239956	0.0724046		3069	0.00016116	0.423315	0.423315	-3.4194
145	0.00495686	0.248722	0.248722	-1.70051		1394	0.0154995	0.472761	0.472761	-1.48432														1713	0.238121	0.2399	0.2399	-0.00323144		2669	0.0113475	0.423223	0.423223	-1.57167
[truncated: 3,299 more rows]

## Sheet: Fig 2b-h
Mouse_Retina INL log2(GFP/dsRed)	Mouse_Retina ONL log2(GFP/dsRed)	NPLv50 Rat Hipp log2(GFP/Red)	NPLv50 Rat Hipp Neurons log2(G/R)	NPLv51 Mouse dHipp glia log2(G/R)	NPLv51 Mouse dHipp glia log2(G/R)	NPLv50_Human-iPSC_glia ratio(G/R)	NPLv50_Human-iPSC_neurons ratio(G/R)	Rat_Hipp_Cultures_ENS_Inhibitory	Rat_Hipp_Cultures_ENS_Not-Inhibitory	Mouse_CTX_ENS_yes-inhibitory	Mouse_CTX_ENS_no-inhibitory	Ferret_CTX_ENS_yes-inhibitory	Ferret_CTX_ENS_no-inhibitory
-1.45015	0.420173	-3.43566	3.52231	-1.18805	3.18895	-1.23507	3.32214	-1.93717	0.349539	-0.664338	-0.245936	-1.17562	-1.21427
-1.18988	0.376114	-3.78996	3.27807	-0.59198	2.59471	0.0466876	3.27567	-3.03094	0.160795	-0.895125	-0.840909	-0.857941	1.28483
-1.12104	0.623901	-3.6376	2.96999	-1.19006	1.82112	-0.504607	3.14953	-2.98736	-0.683902	-0.125734	-0.382635	-0.436132	1.32767
-1.37004	1.39739	-4.46407	3.74493	-0.375614	2.83101	-0.205875	2.77612	-2.70613	-0.871574	0.114231	-0.401932	-1.34304	0.701371
-1.01986	1.46941	-3.24021	4.07209	-2.52272	2.12823	0.231376	3.14398	-2.42865	0.758887	-0.4794	0.201189	-1.17319	0.969356
-1.28317	1.33631	-3.89825	3.54507	0.636851	2.73339	-0.367115	2.70452	-2.91252	1.18906	-1.3264	-0.795968	-1.4137	0.678462
-1.32341	1.65395	-3.13637	3.33483	-3.21222	3.33777	-0.258225	2.08129	-3.11229	0.665314	-0.788154	-0.824187	-1.35793	0.967121
-1.51522	1.08051	-3.59683	3.3979	-2.38224	3.99271	-0.0975849	2.44544	-2.4573	0.365702	-0.726319	-0.94875	-1.40955	0.599262
-0.745732	1.09946	-2.65312	2.68528	-2.38869	3.07652	-0.300627	3.55789	-3.08047	0.153801	-1.02982	-0.980069	-1.72896	1.19702
-1.37154	1.00261	-3.25696	3.50124	-1.29108	3.85883	0.239679	3.35098	-2.71256	0.220463	-0.742749	-1.0087	-0.616791	1.91855
-1.43028	1.47047	-4.3192	3.13911	-0.56707	1.41178	-0.0259543	3.34087	-2.3166	0.444887	-0.945621	1.02776	-1.51479	1.73172
-1.11871	1.12417	-2.65998	3.39092	-0.06115	3.24848	-0.416899	3.22401	-2.42503	1.00947	-1.0092	0.685848	-1.84313	1.08057
-1.95559	0.741724	-3.26239	2.84533	-0.556478	2.88647	0.0247118	3.35376	-2.75809	-0.909934	-1.28584	0.894977	-1.77234	0.970035
-1.22548	1.49496	-1.8798	3.71524	-2.22165	3.24014	0.0946065	3.49538	-2.7713	-0.355402	-1.44835	0.950267	-0.855683	0.685991
-1.14346	1.42279	-2.37564	3.64829	0.0369423	2.82252	0.43584	3.35866	-2.56608	-0.449469	-1.17545	0.935139	0.0767465	0.687678
-1.33563	1.58619	-2.41343	3.61475	-2.19575	3.32386		3.25691	-3.17174	-1.52197	-0.588595	0.89795	-0.616866	0.622237
-0.773351	0.852868	-1.5667	2.92779	-1.91079	3.80554		3.26297	-1.37123	0.0105138	0.205877	0.928513	-1.69642	0.926861
-1.38874	0.923301	-3.44948	3.05502	-2.62613	3.31431		3.3059	-1.55762	0.522245	-1.15598	0.820009	-1.3833	1.03926
-0.840179	0.858678	-2.77843	2.56489	-0.123126	3.64641		3.12453	-2.24951	-0.398133	-0.600249	0.853123	-1.67845	1.41023
-1.06318	1.29448	-2.14834	1.04111	-2.67657	2.53301		3.15856	-2.42309	-0.345125	-1.59467	1.1397	-1.13291	0.928586
-1.14154	1.65353	-1.45154	2.56934	-0.635784	3.14306		2.95111	-2.99314	-0.901846	-1.21857	1.1215	-1.2811	0.99618
-0.694476	1.21825	-4.01307	2.0431	-2.28542	2.69631		3.10278	-2.54134	0.436328	0.570493	1.28342	-1.00436	0.975608
[truncated: 147 more rows]

## Sheet: Fig 3c
										Lanes (left to right)
[truncated: 8 more rows]

[truncated: 8 more sheets: Fig 3d, Fig 3e, Fig 3g, Fig 4b, Fig 4c, Fig 4j, Fig 4k, Supp. Fig 9d]
